# Supplementary material for: Dynamic isolation forest for anomaly detection in post-PCI myocardial infarction patients
Source: Sci Rep. 2026 May 22;16:23457. doi: 10.1038/s41598-026-54390-7 (PMC13407892; doi:10.1038/s41598-026-54390-7)
Supplement: Supplementary file 2 — Supplementary Material 2 [file 41598_2026_54390_MOESM2_ESM.xlsx]

## Sheet: expert_rating_1to5
anon_id	study_id	anomaly_score_1to5	anomaly_item_1	anomaly_item_2	anomaly_item_3
P001	P001	4	ast	coag_burden_score	crp
P002	P002	4	sodium	coag_burden_score	indirect_bilirubin
P003	P003	3	crp
P004	P004	5	coag_burden_score	myoglobin	ast
P005	P005	1
P006	P006	2
P007	P007	4	sodium	chloride	wbc
P008	P008	2
P009	P009	2
P010	P010	4	creatinine	eosinophil_pct	nt_probnp
P011	P011	3	glucose
P012	P012	3	alt
P013	P013	5	potassium	globulin	coag_burden_score
P014	P014	1
P015	P015	2
P016	P016	2
P017	P017	2
P018	P018	1
P019	P019	4	potassium	alt	eosinophil_abs
P020	P020	5	sodium	potassium	calcium
P021	P021	4	total_bilirubin	indirect_bilirubin	crp
P022	P022	2
P023	P023	3	chloride
P024	P024	5	coag_burden_score	calcium	glucose
P025	P025	2
P026	P026	3	coag_burden_score
P027	P027	2
P028	P028	3	rbc
P029	P029	4	potassium	chloride	wbc
P030	P030	3	egfr
P031	P031	2
P032	P032	1
P033	P033	2
P034	P034	1
P035	P035	4	calcium	hemoglobin	bun
P036	P036	1
P037	P037	5	coag_burden_score	bun	platelet
P038	P038	1
P039	P039	1
P040	P040	2
P041	P041	5	potassium	crp	platelet
P042	P042	4	alt	crp	coag_burden_score
P043	P043	5	bun	creatinine	total_protein
P044	P044	2
P045	P045	2
P046	P046	1
P047	P047	5	nt_probnp	coag_burden_score	crp
P048	P048	5	total_bilirubin	potassium	coag_burden_score
P049	P049	5	bun	sodium	wbc
P050	P050	1
P051	P051	3	carbon_dioxide
P052	P052	2
P053	P053	3	crp
P054	P054	2
P055	P055	1
P056	P056	2
P057	P057	1
P058	P058	1
P059	P059	4	ldh	crp	sodium
P060	P060	2
P061	P061	1
P062	P062	1
P063	P063	1
P064	P064	5	bun	sodium	egfr
P065	P065	2
P066	P066	1
P067	P067	1
P068	P068	1
P069	P069	1
P070	P070	3	lymphocyte_abs
P071	P071	3	crp
P072	P072	2
P073	P073	2
P074	P074	2
P075	P075	2
P076	P076	4	egfr	hemoglobin	albumin
P077	P077	5	creatinine	egfr	crp
P078	P078	2
P079	P079	2
P080	P080	1
P081	P081	4	direct_bilirubin	crp	nt_probnp
P082	P082	5	crp	glucose	potassium
P083	P083	1
P084	P084	4	hemoglobin	rbc	uric_acid
P085	P085	4	coag_burden_score	sodium	ast
P086	P086	2
P087	P087	2
P088	P088	2
P089	P089	5	potassium	wbc	alt
P090	P090	1
P091	P091	4	potassium	direct_bilirubin	crp
P092	P092	3	total_bilirubin
P093	P093	5	uric_acid	coag_burden_score	phosphorus
P094	P094	2
P095	P095	1
P096	P096	1
P097	P097	4	creatinine	egfr	direct_bilirubin
P098	P098	3	potassium
P099	P099	4	potassium	carbon_dioxide	bun
P100	P100	4	crp	bun	potassium
P101	P101	2
P102	P102	1
P103	P103	1
P104	P104	2
P105	P105	1
P106	P106	2
P107	P107	4	potassium	rbc	sodium
P108	P108	3	crp
P109	P109	3	total_protein
P110	P110	3	total_protein
P111	P111	1
P112	P112	2
P113	P113	1
P114	P114	4	crp	potassium	alt
P115	P115	5	sodium	crp	coag_burden_score
P116	P116	1
P117	P117	2
P118	P118	2
P119	P119	1
P120	P120	1
P121	P121	4	bun	crp	globulin
P122	P122	1
P123	P123	1
P124	P124	2
P125	P125	2
P126	P126	1
P127	P127	1
P128	P128	3	potassium
P129	P129	1
P130	P130	1
P131	P131	2
P132	P132	1
P133	P133	2
P134	P134	4	sodium	coag_burden_score
P135	P135	3	hemoglobin
P136	P136	1
P137	P137	4	sodium	chloride	crp
P138	P138	1
P139	P139	2
P140	P140	1
P141	P141	1
P142	P142	1
P143	P143	1
P144	P144	1
P145	P145	1
P146	P146	4	sodium	potassium	coag_burden_score
P147	P147	2
P148	P148	1
P149	P149	1
P150	P150	1
P151	P151	1
P152	P152	1
P153	P153	1
P154	P154	2
P155	P155	4	direct_bilirubin	calcium	potassium
P156	P156	2
P157	P157	2
P158	P158	1
P159	P159	1
P160	P160	2
P161	P161	3	potassium
P162	P162	1
P163	P163	1
P164	P164	3	total_protein
P165	P165	1
P166	P166	1
P167	P167	4	bun	sodium	nt_probnp
P168	P168	3	total_protein
P169	P169	2
P170	P170	1
P171	P171	1
P172	P172	5	creatinine	potassium	bun
P173	P173	2
P174	P174	4	glucose	wbc	globulin
P175	P175	2
P176	P176	4	wbc	total_protein
P177	P177	2
P178	P178	4	bun	potassium	direct_bilirubin
P179	P179	1
P180	P180	1
P181	P181	5	bun	sodium	total_protein
P182	P182	3	coag_burden_score
P183	P183	1

## Sheet: window_scores
window_id	anon_id	study_id	admission_id	monitoring_day_1	monitoring_day_2	monitoring_day_3	observation_date_1	observation_date_2	observation_date_3	expert_score	dif_score	standard_if_score	lof_score	ocsvm_score	zdelta_score
P001_W01	P001	P001	ADM001	1	2	3	2000-01-01	2000-01-02	2000-01-03	4	0.429649	0.44464	1.18691	-6.92228	-0.0872535
P002_W01	P002	P002	ADM002	1	2	3	2000-01-01	2000-01-02	2000-01-08	4	0.405995	0.432427	1.15829	-6.87782	0.0700378
P003_W01	P003	P003	ADM003	1	2	3	2000-01-01	2000-01-03	2000-01-06	3	0.458489	0.465023	1.39427	-6.30441	0.786572
P004_W01	P004	P004	ADM004	1	2	3	2000-01-01	2000-01-02	2000-01-05	5	0.415189	0.427119	1.18576	-7.44645	-0.117821
P005_W01	P005	P005	ADM005	1	2	3	2000-01-01	2000-01-02	2000-01-05	1	0.438934	0.439168	1.33398	-6.00323	-0.521232
P006_W01	P006	P006	ADM006	1	2	3	2000-01-01	2000-01-02	2000-01-05	2	0.393728	0.40724	1.03722	-7.5226	-0.924542
P007_W01	P007	P007	ADM007	1	2	3	2000-01-01	2000-01-02	2000-01-03	4	0.397301	0.386034	1.04007	-7.4678	0.0828438
P008_W01	P008	P008	ADM008	1	2	3	2000-01-01	2000-01-02	2000-01-05	2	0.404733	0.387113	1.11405	-6.26579	2.21487
P009_W01	P009	P009	ADM009	1	2	3	2000-01-01	2000-01-02	2000-01-04	2	0.408157	0.418922	1.07481	-7.0979	-0.175369
P010_W01	P010	P010	ADM010	1	2	3	2000-01-01	2000-01-02	2000-01-03	4	0.437037	0.445601	1.19915	-5.9115	1.3413
P011_W01	P011	P011	ADM011	1	2	3	2000-01-01	2000-01-02	2000-01-04	3	0.414729	0.431999	1.35026	-7.25704	0.519073
P012_W01	P012	P012	ADM012	1	2	3	2000-01-01	2000-01-03	2000-01-07	3	0.41751	0.452877	1.17362	-6.81586	-0.272231
P013_W01	P013	P013	ADM013	1	2	3	2000-01-01	2000-01-04	2000-01-07	5	0.442615	0.470034	1.31869	-6.50942	-0.463735
P014_W01	P014	P014	ADM014	1	2	3	2000-01-01	2000-01-02	2000-01-05	1	0.380715	0.395905	1.06102	-7.96419	-0.962355
P015_W01	P015	P015	ADM015	1	2	3	2000-01-01	2000-01-02	2000-01-04	2	0.384669	0.395968	1.04904	-7.67683	0.121276
P016_W01	P016	P016	ADM016	1	2	3	2000-01-01	2000-01-02	2000-01-03	2	0.406703	0.427603	1.29682	-6.66154	0.11945
P017_W01	P017	P017	ADM017	1	2	3	2000-01-01	2000-01-02	2000-01-04	2	0.382685	0.402833	1.02507	-7.65546	-0.673427
P018_W01	P018	P018	ADM018	1	2	3	2000-01-01	2000-01-02	2000-01-04	1	0.391611	0.415668	1.07709	-7.07691	-1.60793
P019_W01	P019	P019	ADM019	1	2	3	2000-01-01	2000-01-03	2000-01-08	4	0.418949	0.415894	1.06535	-7.18468	-0.629904
P020_W01	P020	P020	ADM020	1	2	3	2000-01-01	2000-01-02	2000-01-03	5	0.40305	0.420628	1.18065	-6.53359	-1.44262
P021_W01	P021	P021	ADM021	1	2	3	2000-01-01	2000-01-02	2000-01-04	4	0.406457	0.400594	1.02044	-7.39786	-0.0927548
P022_W01	P022	P022	ADM022	1	2	3	2000-01-01	2000-01-02	2000-01-03	2	0.414471	0.395498	1.04572	-7.71711	-0.442544
P023_W01	P023	P023	ADM023	1	2	3	2000-01-01	2000-01-02	2000-01-03	3	0.411051	0.417799	1.20645	-6.30384	0.765478
P024_W01	P024	P024	ADM024	1	2	3	2000-01-01	2000-01-03	2000-01-04	5	0.40919	0.462716	1.27152	-6.54432	-0.193885
P025_W01	P025	P025	ADM025	1	2	3	2000-01-01	2000-01-02	2000-01-03	2	0.398243	0.42316	1.16765	-6.63413	-0.272238
P026_W01	P026	P026	ADM026	1	2	3	2000-01-01	2000-01-02	2000-01-04	3	0.372692	0.394939	2.27223	-3.34943	1.26208
P027_W01	P027	P027	ADM027	1	2	3	2000-01-01	2000-01-02	2000-01-04	2	0.400153	0.414882	1.12557	-7.19891	0.615806
P028_W01	P028	P028	ADM028	1	2	3	2000-01-01	2000-01-02	2000-01-03	3	0.416888	0.473197	1.27315	-6.30381	-0.297924
P029_W01	P029	P029	ADM029	1	2	3	2000-01-01	2000-01-02	2000-01-03	4	0.419047	0.444199	1.2721	-6.76361	0.829824
P030_W01	P030	P030	ADM030	1	2	3	2000-01-01	2000-01-11	2000-01-12	3	0.412084	0.445292	1.13023	-6.30396	-0.265539
P031_W01	P031	P031	ADM031	1	2	3	2000-01-01	2000-01-03	2000-01-07	2	0.390885	0.393513	1.09751	-6.65514	0.448748
P032_W01	P032	P032	ADM032	1	2	3	2000-01-01	2000-01-02	2000-01-04	1	0.368425	0.390796	1.00367	-7.47914	-1.10001
P033_W01	P033	P033	ADM033	1	2	3	2000-01-01	2000-01-02	2000-01-03	2	0.395509	0.437499	1.22708	-6.30394	-0.158322
P034_W01	P034	P034	ADM034	1	2	3	2000-01-01	2000-01-02	2000-01-04	1	0.391391	0.416886	1.11732	-7.1417	0.124116
P035_W01	P035	P035	ADM035	1	2	3	2000-01-01	2000-01-02	2000-01-05	4	0.397127	0.422967	1.09395	-6.94399	-0.149639
P036_W01	P036	P036	ADM036	1	2	3	2000-01-01	2000-01-02	2000-01-04	1	0.378758	0.38964	1.15323	-7.75599	0.587638
P037_W01	P037	P037	ADM037	1	2	3	2000-01-01	2000-01-02	2000-01-06	5	0.483809	0.487977	1.45922	-6.30399	1.76675
P038_W01	P038	P038	ADM038	1	2	3	2000-01-01	2000-01-02	2000-01-03	1	0.417792	0.427058	1.10116	-6.63005	-0.411671
P039_W01	P039	P039	ADM039	1	2	3	2000-01-01	2000-01-02	2000-01-06	1	0.410743	0.482707	1.18959	-6.53154	-1.0321
P040_W01	P040	P040	ADM040	1	2	3	2000-01-01	2000-01-02	2000-01-04	2	0.380632	0.415564	1.15811	-7.5734	-0.583343
P041_W01	P041	P041	ADM041	1	2	3	2000-01-01	2000-01-02	2000-01-03	5	0.450182	0.51261	2.05649	-3.34266	1.16498
P042_W01	P042	P042	ADM042	1	2	3	2000-01-01	2000-01-02	2000-01-04	4	0.405047	0.437636	1.35682	-6.3041	-0.27288
P043_W01	P043	P043	ADM043	1	2	3	2000-01-01	2000-01-04	2000-01-06	5	0.495752	0.466411	1.43977	-6.30388	0.639747
P044_W01	P044	P044	ADM044	1	2	3	2000-01-01	2000-01-02	2000-01-04	2	0.392073	0.440619	1.26933	-6.30398	0.487898
P045_W01	P045	P045	ADM045	1	2	3	2000-01-01	2000-01-02	2000-01-03	2	0.402143	0.406795	1.27872	-7.03816	0.269839
P046_W01	P046	P046	ADM046	1	2	3	2000-01-01	2000-01-02	2000-01-04	1	0.418048	0.405552	1.11691	-6.06379	2.00229
P047_W01	P047	P047	ADM047	1	2	3	2000-01-01	2000-01-02	2000-01-03	5	0.401027	0.422444	1.19987	-7.08677	0.585938
P048_W01	P048	P048	ADM048	1	2	3	2000-01-01	2000-01-02	2000-01-03	5	0.414658	0.435583	1.18151	-6.67183	1.10891
P049_W01	P049	P049	ADM049	1	2	3	2000-01-01	2000-01-02	2000-01-03	5	0.5177	0.576285	1.19008	-2.74359	3.93612
P050_W01	P050	P050	ADM050	1	2	3	2000-01-01	2000-01-03	2000-01-08	1	0.386766	0.406955	1.09874	-7.01971	-0.310068
P051_W01	P051	P051	ADM051	1	2	3	2000-01-01	2000-01-02	2000-01-05	3	0.424713	0.502452	1.5278	-5.41074	0.149408
P052_W01	P052	P052	ADM052	1	2	3	2000-01-01	2000-01-02	2000-01-03	2	0.381789	0.394861	0.99869	-7.93619	-0.58541
P053_W01	P053	P053	ADM053	1	2	3	2000-01-01	2000-01-03	2000-01-04	3	0.392513	0.386022	1.0244	-7.72423	-0.0948044
P054_W01	P054	P054	ADM054	1	2	3	2000-01-01	2000-01-03	2000-01-05	2	0.375106	0.399556	1.0161	-7.60374	-0.28152
P055_W01	P055	P055	ADM055	1	2	3	2000-01-01	2000-01-03	2000-01-04	1	0.394247	0.396322	1.01217	-7.4888	-1.06085
P056_W01	P056	P056	ADM056	1	2	3	2000-01-01	2000-01-02	2000-01-03	2	0.379891	0.402122	1.0234	-7.22674	-0.65575
P057_W01	P057	P057	ADM057	1	2	3	2000-01-01	2000-01-02	2000-01-05	1	0.383242	0.398324	1.14252	-7.7693	-0.385659
P058_W01	P058	P058	ADM058	1	2	3	2000-01-01	2000-01-02	2000-01-03	1	0.362253	0.386664	0.986133	-7.79571	-0.48181
P059_W01	P059	P059	ADM059	1	2	3	2000-01-01	2000-01-03	2000-01-04	4	0.420805	0.404669	1.04899	-7.00822	0.61201
P060_W01	P060	P060	ADM060	1	2	3	2000-01-01	2000-01-02	2000-01-04	2	0.375912	0.400761	1.02641	-7.32487	-0.756137
P061_W01	P061	P061	ADM061	1	2	3	2000-01-01	2000-01-02	2000-01-03	1	0.398098	0.395058	1.04887	-6.30407	0.794839
P062_W01	P062	P062	ADM062	1	2	3	2000-01-01	2000-01-02	2000-01-06	1	0.366555	0.382819	0.991216	-7.83132	-0.816137
P063_W01	P063	P063	ADM063	1	2	3	2000-01-01	2000-01-02	2000-01-03	1	0.399882	0.418265	1.03272	-7.0299	-0.495729
P064_W01	P064	P064	ADM064	1	2	3	2000-01-01	2000-01-02	2000-01-04	5	0.442831	0.41913	1.08504	-6.15039	1.67729
P065_W01	P065	P065	ADM065	1	2	3	2000-01-01	2000-01-02	2000-01-05	2	0.405953	0.441856	1.19716	-6.25246	0.110463
P066_W01	P066	P066	ADM066	1	2	3	2000-01-01	2000-01-02	2000-01-05	1	0.383514	0.407311	1.1087	-7.49236	-0.581478
P067_W01	P067	P067	ADM067	1	2	3	2000-01-01	2000-01-02	2000-01-03	1	0.381609	0.416047	1.14346	-7.55355	-0.0693633
P068_W01	P068	P068	ADM068	1	2	3	2000-01-01	2000-01-02	2000-01-05	1	0.38236	0.413447	1.00688	-7.135	-0.991133
P069_W01	P069	P069	ADM069	1	2	3	2000-01-01	2000-01-02	2000-01-04	1	0.386195	0.385004	1.00556	-7.50225	-0.314671
P070_W01	P070	P070	ADM070	1	2	3	2000-01-01	2000-01-02	2000-01-04	3	0.405805	0.444337	1.01881	-5.66484	1.66649
P071_W01	P071	P071	ADM071	1	2	3	2000-01-01	2000-01-02	2000-01-04	3	0.391305	0.404211	1.05205	-7.63185	-0.269151
P072_W01	P072	P072	ADM072	1	2	3	2000-01-01	2000-01-02	2000-01-05	2	0.424106	0.413477	1.13413	-5.63722	2.2313
P073_W01	P073	P073	ADM073	1	2	3	2000-01-01	2000-01-02	2000-01-03	2	0.406591	0.400354	1.03301	-7.27553	0.14689
P074_W01	P074	P074	ADM074	1	2	3	2000-01-01	2000-01-02	2000-01-04	2	0.436456	0.461257	1.17247	-6.22585	0.58403
P075_W01	P075	P075	ADM075	1	2	3	2000-01-01	2000-01-02	2000-01-03	2	0.377053	0.413547	1.16583	-7.07539	-0.572036
P076_W01	P076	P076	ADM076	1	2	3	2000-01-01	2000-01-02	2000-01-03	4	0.452693	0.504631	1.50817	-5.6282	0.996908
P077_W01	P077	P077	ADM077	1	2	3	2000-01-01	2000-01-02	2000-01-04	5	0.416124	0.404497	1.10697	-7.43782	-0.816008
P078_W01	P078	P078	ADM078	1	2	3	2000-01-01	2000-01-02	2000-01-04	2	0.429178	0.499034	1.70552	-4.74556	0.20051
P079_W01	P079	P079	ADM079	1	2	3	2000-01-01	2000-01-02	2000-01-04	2	0.388202	0.41282	1.11349	-7.70857	-0.401492
P080_W01	P080	P080	ADM080	1	2	3	2000-01-01	2000-01-02	2000-01-03	1	0.392082	0.406386	1.04067	-7.39302	0.0617304
P081_W01	P081	P081	ADM081	1	2	3	2000-01-01	2000-01-02	2000-01-03	4	0.404921	0.417625	1.10743	-6.74201	-0.0104572
P082_W01	P082	P082	ADM082	1	2	3	2000-01-01	2000-01-02	2000-01-03	5	0.423475	0.417242	1.10821	-6.63106	-0.259521
P083_W01	P083	P083	ADM083	1	2	3	2000-01-01	2000-01-02	2000-01-03	1	0.402878	0.387565	1.00162	-7.5776	-0.568144
P084_W01	P084	P084	ADM084	1	2	3	2000-01-01	2000-01-03	2000-01-04	4	0.430374	0.418619	1.21867	-7.46172	0.241448
P085_W01	P085	P085	ADM085	1	2	3	2000-01-01	2000-01-02	2000-01-04	4	0.372425	0.405994	1.04799	-7.5426	-0.545156
P086_W01	P086	P086	ADM086	1	2	3	2000-01-01	2000-01-03	2000-01-06	2	0.402023	0.424724	1.09465	-6.91982	-0.421324
P087_W01	P087	P087	ADM087	1	2	3	2000-01-01	2000-01-02	2000-01-04	2	0.428742	0.404996	1.0911	-6.71983	0.227853
P088_W01	P088	P088	ADM088	1	2	3	2000-01-01	2000-01-02	2000-01-03	2	0.399031	0.415779	1.04643	-6.96845	-0.338525
P089_W01	P089	P089	ADM089	1	2	3	2000-01-01	2000-01-02	2000-01-05	5	0.428551	0.436253	1.13707	-6.59629	0.347188
P090_W01	P090	P090	ADM090	1	2	3	2000-01-01	2000-01-02	2000-01-03	1	0.381743	0.395335	1.01582	-7.14995	-1.20351
P091_W01	P091	P091	ADM091	1	2	3	2000-01-01	2000-01-02	2000-01-04	4	0.421603	0.443562	1.18362	-6.33818	-0.0804162
P092_W01	P092	P092	ADM092	1	2	3	2000-01-01	2000-01-02	2000-01-04	3	0.422586	0.431741	1.02828	-5.97253	1.28861
P093_W01	P093	P093	ADM093	1	2	3	2000-01-01	2000-01-02	2000-01-04	5	0.403868	0.428208	1.13706	-7.0037	0.802023
P094_W01	P094	P094	ADM094	1	2	3	2000-01-01	2000-01-02	2000-01-03	2	0.39283	0.406604	1.03031	-7.20651	-1.0374
P095_W01	P095	P095	ADM095	1	2	3	2000-01-01	2000-01-02	2000-01-03	1	0.385893	0.384561	1.08951	-8.15092	-0.31239
P096_W01	P096	P096	ADM096	1	2	3	2000-01-01	2000-01-02	2000-01-03	1	0.363159	0.367503	0.990491	-8.09234	-0.76116
P097_W01	P097	P097	ADM097	1	2	3	2000-01-01	2000-01-02	2000-01-03	4	0.401201	0.41489	1.16889	-6.8166	-0.727174
P098_W01	P098	P098	ADM098	1	2	3	2000-01-01	2000-01-02	2000-01-03	3	0.374025	0.393828	1.02563	-8.25768	-0.692195
P099_W01	P099	P099	ADM099	1	2	3	2000-01-01	2000-01-02	2000-01-03	4	0.430545	0.474102	1.32861	-6.30367	0.941194
P100_W01	P100	P100	ADM100	1	2	3	2000-01-01	2000-01-02	2000-01-03	4	0.464072	0.448564	2.32817	-2.08624	2.92455
P101_W01	P101	P101	ADM101	1	2	3	2000-01-01	2000-01-02	2000-01-03	2	0.388788	0.38775	1.03731	-7.68821	-0.244638
P102_W01	P102	P102	ADM102	1	2	3	2000-01-01	2000-01-02	2000-01-03	1	0.390736	0.432372	1.02429	-6.73085	-0.855432
P103_W01	P103	P103	ADM103	1	2	3	2000-01-01	2000-01-02	2000-01-03	1	0.363467	0.367299	0.986171	-8.20648	-1.03816
P104_W01	P104	P104	ADM104	1	2	3	2000-01-01	2000-01-02	2000-01-03	2	0.387275	0.413164	1.02876	-6.30381	0.973013
P105_W01	P105	P105	ADM105	1	2	3	2000-01-01	2000-01-02	2000-01-04	1	0.358884	0.377706	0.989219	-7.76662	-0.716894
P106_W01	P106	P106	ADM106	1	2	3	2000-01-01	2000-01-02	2000-01-04	2	0.393469	0.448059	1.30613	-6.47871	0.00853464
P107_W01	P107	P107	ADM107	1	2	3	2000-01-01	2000-01-02	2000-01-04	4	0.551042	0.489954	2.08541	-3.70358	3.07784
P108_W01	P108	P108	ADM108	1	2	3	2000-01-01	2000-01-02	2000-01-04	3	0.402614	0.443486	1.31691	-6.42588	0.249638
P109_W01	P109	P109	ADM109	1	2	3	2000-01-01	2000-01-02	2000-01-04	3	0.3959	0.387929	0.99678	-7.37961	-0.744885
P110_W01	P110	P110	ADM110	1	2	3	2000-01-01	2000-01-02	2000-01-04	3	0.411959	0.407235	1.05374	-7.62838	-1.13135
P111_W01	P111	P111	ADM111	1	2	3	2000-01-01	2000-01-02	2000-01-04	1	0.375451	0.395716	1.03375	-7.94987	-0.543882
P112_W01	P112	P112	ADM112	1	2	3	2000-01-01	2000-01-02	2000-01-04	2	0.395535	0.423881	1.09468	-6.73361	0.238804
P113_W01	P113	P113	ADM113	1	2	3	2000-01-01	2000-01-02	2000-01-03	1	0.362812	0.366725	0.982117	-8.10286	-0.935886
P114_W01	P114	P114	ADM114	1	2	3	2000-01-01	2000-01-02	2000-01-03	4	0.402206	0.450487	1.09815	-6.30426	-0.0763211
P115_W01	P115	P115	ADM115	1	2	3	2000-01-01	2000-01-02	2000-01-03	5	0.446472	0.482602	1.35831	-6.24791	0.814784
P116_W01	P116	P116	ADM116	1	2	3	2000-01-01	2000-01-02	2000-01-03	1	0.409728	0.391139	1.04252	-7.88467	-0.357161
P117_W01	P117	P117	ADM117	1	2	3	2000-01-01	2000-01-02	2000-01-03	2	0.381884	0.403329	1.05624	-7.80908	-0.739263
P118_W01	P118	P118	ADM118	1	2	3	2000-01-01	2000-01-02	2000-01-03	2	0.385086	0.398223	1.02976	-7.50949	-0.23176
P119_W01	P119	P119	ADM119	1	2	3	2000-01-01	2000-01-02	2000-01-04	1	0.401263	0.429167	1.15255	-6.80045	-0.347625
P120_W01	P120	P120	ADM120	1	2	3	2000-01-01	2000-01-02	2000-01-03	1	0.389913	0.387768	1.01782	-7.68689	-1.35671
P121_W01	P121	P121	ADM121	1	2	3	2000-01-01	2000-01-03	2000-01-06	4	0.449806	0.479355	1.3672	-6.30389	0.639026
P122_W01	P122	P122	ADM122	1	2	3	2000-01-01	2000-01-02	2000-01-04	1	0.361993	0.376606	1.0302	-7.58455	-0.945938
P123_W01	P123	P123	ADM123	1	2	3	2000-01-01	2000-01-02	2000-01-03	1	0.389832	0.38825	1.0287	-6.30449	0.671444
P124_W01	P124	P124	ADM124	1	2	3	2000-01-01	2000-01-02	2000-01-05	2	0.387058	0.425548	1.07399	-6.80667	-0.676569
P125_W01	P125	P125	ADM125	1	2	3	2000-01-01	2000-01-02	2000-01-05	2	0.371687	0.397724	0.99588	-6.30398	1.2457
P126_W01	P126	P126	ADM126	1	2	3	2000-01-01	2000-01-02	2000-01-03	1	0.430478	0.413403	1.09849	-7.31603	-0.52899
P127_W01	P127	P127	ADM127	1	2	3	2000-01-01	2000-01-02	2000-01-03	1	0.38958	0.403692	1.15673	-5.75159	1.57207
P128_W01	P128	P128	ADM128	1	2	3	2000-01-01	2000-01-03	2000-01-05	3	0.40225	0.392931	1.00532	-7.60799	-1.13859
P129_W01	P129	P129	ADM129	1	2	3	2000-01-01	2000-01-02	2000-01-05	1	0.362743	0.373091	0.981587	-7.75032	-0.776351
P130_W01	P130	P130	ADM130	1	2	3	2000-01-01	2000-01-02	2000-01-06	1	0.385965	0.382792	1.00144	-7.36788	-0.352622
P131_W01	P131	P131	ADM131	1	2	3	2000-01-01	2000-01-03	2000-01-06	2	0.38656	0.422294	1.07408	-6.97136	-0.700855
P132_W01	P132	P132	ADM132	1	2	3	2000-01-01	2000-01-04	2000-01-05	1	0.429667	0.43144	1.08369	-6.94993	-1.05544
P133_W01	P133	P133	ADM133	1	2	3	2000-01-01	2000-01-02	2000-01-04	2	0.412446	0.423512	1.11361	-6.97251	-0.415358
P134_W01	P134	P134	ADM134	1	2	3	2000-01-01	2000-01-02	2000-01-04	4	0.455437	0.415103	1.33724	-4.1536	3.5028
P135_W01	P135	P135	ADM135	1	2	3	2000-01-01	2000-01-02	2000-01-05	3	0.435799	0.438138	1.57745	-6.16414	0.765076
P136_W01	P136	P136	ADM136	1	2	3	2000-01-01	2000-01-02	2000-01-04	1	0.400609	0.396677	1.00612	-7.41928	-0.475545
P137_W01	P137	P137	ADM137	1	2	3	2000-01-01	2000-01-02	2000-01-03	4	0.414593	0.415066	1.31688	-4.48442	2.34374
P138_W01	P138	P138	ADM138	1	2	3	2000-01-01	2000-01-02	2000-01-04	1	0.361351	0.384479	0.988699	-8.08482	-0.953484
P139_W01	P139	P139	ADM139	1	2	3	2000-01-01	2000-01-04	2000-01-07	2	0.396061	0.414975	1.1238	-7.29226	-0.410363
P140_W01	P140	P140	ADM140	1	2	3	2000-01-01	2000-01-03	2000-01-07	1	0.387226	0.404521	1.01743	-7.13443	-0.716683
P141_W01	P141	P141	ADM141	1	2	3	2000-01-01	2000-01-02	2000-01-03	1	0.381914	0.37916	0.977361	-7.67179	-0.113905
P142_W01	P142	P142	ADM142	1	2	3	2000-01-01	2000-01-02	2000-01-04	1	0.400045	0.430476	1.12911	-6.62295	-0.165947
P143_W01	P143	P143	ADM143	1	2	3	2000-01-01	2000-01-02	2000-01-05	1	0.379467	0.373693	0.989455	-7.52761	-0.915018
P144_W01	P144	P144	ADM144	1	2	3	2000-01-01	2000-01-02	2000-01-04	1	0.367778	0.392348	1.00853	-7.46679	-0.60727
P145_W01	P145	P145	ADM145	1	2	3	2000-01-01	2000-01-02	2000-01-06	1	0.399295	0.413805	1.02913	-7.13729	0.224388
P146_W01	P146	P146	ADM146	1	2	3	2000-01-01	2000-01-02	2000-01-04	4	0.553169	0.548676	1.86874	-1.53758	3.36991
P147_W01	P147	P147	ADM147	1	2	3	2000-01-01	2000-01-03	2000-01-06	2	0.42115	0.427576	1.15183	-6.76482	0.026618
P148_W01	P148	P148	ADM148	1	2	3	2000-01-01	2000-01-02	2000-01-03	1	0.400932	0.416607	1.13855	-6.7312	-0.379178
P149_W01	P149	P149	ADM149	1	2	3	2000-01-01	2000-01-02	2000-01-03	1	0.356094	0.381371	0.982243	-7.71547	-1.12941
P150_W01	P150	P150	ADM150	1	2	3	2000-01-01	2000-01-02	2000-01-04	1	0.374362	0.390691	1.00077	-7.92656	-1.19505
P151_W01	P151	P151	ADM151	1	2	3	2000-01-01	2000-01-02	2000-01-03	1	0.411959	0.429278	1.07916	-7.00708	-0.766551
P152_W01	P152	P152	ADM152	1	2	3	2000-01-01	2000-01-05	2000-01-08	1	0.3976	0.410787	1.03234	-7.33968	-0.499903
P153_W01	P153	P153	ADM153	1	2	3	2000-01-01	2000-01-02	2000-01-03	1	0.375044	0.39738	1.00004	-7.51078	-1.0869
P154_W01	P154	P154	ADM154	1	2	3	2000-01-01	2000-01-02	2000-01-03	2	0.370629	0.368489	0.986548	-7.78826	-1.09916
P155_W01	P155	P155	ADM155	1	2	3	2000-01-01	2000-01-02	2000-01-03	4	0.383342	0.388542	1.00568	-7.53231	-0.684937
P156_W01	P156	P156	ADM156	1	2	3	2000-01-01	2000-01-02	2000-01-04	2	0.453752	0.503557	1.74817	-4.23836	1.00859
P157_W01	P157	P157	ADM157	1	2	3	2000-01-01	2000-01-02	2000-01-03	2	0.406103	0.410422	1.05563	-6.30439	1.04297
P158_W01	P158	P158	ADM158	1	2	3	2000-01-01	2000-01-02	2000-01-05	1	0.433304	0.435267	1.07854	-6.11022	2.01276
P159_W01	P159	P159	ADM159	1	2	3	2000-01-01	2000-01-02	2000-01-04	1	0.366162	0.379743	0.996979	-7.798	-1.02291
P160_W01	P160	P160	ADM160	1	2	3	2000-01-01	2000-01-02	2000-01-05	2	0.369555	0.385266	1.00255	-7.52305	-0.781932
P161_W01	P161	P161	ADM161	1	2	3	2000-01-01	2000-01-02	2000-01-04	3	0.390499	0.389502	1.01199	-7.80961	-0.792056
P162_W01	P162	P162	ADM162	1	2	3	2000-01-01	2000-01-03	2000-01-04	1	0.422725	0.408433	1.09093	-7.06097	-0.575246
P163_W01	P163	P163	ADM163	1	2	3	2000-01-01	2000-01-02	2000-01-05	1	0.383304	0.39432	1.02679	-7.48592	-1.20102
P164_W01	P164	P164	ADM164	1	2	3	2000-01-01	2000-01-03	2000-01-04	3	0.363602	0.372458	0.999703	-7.71662	-0.911322
P165_W01	P165	P165	ADM165	1	2	3	2000-01-01	2000-01-02	2000-01-04	1	0.396805	0.408111	1.09282	-7.37222	-0.418827
P166_W01	P166	P166	ADM166	1	2	3	2000-01-01	2000-01-02	2000-01-03	1	0.372714	0.375119	0.990157	-7.85045	-1.00174
P167_W01	P167	P167	ADM167	1	2	3	2000-01-01	2000-01-02	2000-01-03	4	0.56665	0.504599	1.76894	-4.13574	1.35409
P168_W01	P168	P168	ADM168	1	2	3	2000-01-01	2000-01-02	2000-01-04	3	0.409333	0.394808	1.0471	-7.37472	-0.530606
P169_W01	P169	P169	ADM169	1	2	3	2000-01-01	2000-01-02	2000-01-05	2	0.409972	0.415069	1.04658	-6.8467	-0.800711
P170_W01	P170	P170	ADM170	1	2	3	2000-01-01	2000-01-02	2000-01-03	1	0.372056	0.383911	1.00194	-7.9783	-0.582816
P171_W01	P171	P171	ADM171	1	2	3	2000-01-01	2000-01-02	2000-01-03	1	0.373466	0.404613	1.00611	-7.34693	-0.495774
P172_W01	P172	P172	ADM172	1	2	3	2000-01-01	2000-01-02	2000-01-04	5	0.595027	0.502165	1.69101	-5.09848	2.22464
P173_W01	P173	P173	ADM173	1	2	3	2000-01-01	2000-01-02	2000-01-06	2	0.449614	0.431136	1.23295	-6.30389	0.479239
P174_W01	P174	P174	ADM174	1	2	3	2000-01-01	2000-01-02	2000-01-05	4	0.403453	0.426737	1.20273	-7.12891	0.149199
P175_W01	P175	P175	ADM175	1	2	3	2000-01-01	2000-01-02	2000-01-03	2	0.425004	0.393179	1.09716	-7.33058	-0.632389
P176_W01	P176	P176	ADM176	1	2	3	2000-01-01	2000-01-02	2000-01-05	4	0.411239	0.424304	1.14956	-6.93036	-0.327587
P177_W01	P177	P177	ADM177	1	2	3	2000-01-01	2000-01-02	2000-01-04	2	0.43251	0.418127	1.14659	-7.05669	-0.0483785
P178_W01	P178	P178	ADM178	1	2	3	2000-01-01	2000-01-02	2000-01-06	4	0.456969	0.462162	1.17183	-6.30355	0.283301
P179_W01	P179	P179	ADM179	1	2	3	2000-01-01	2000-01-02	2000-01-03	1	0.371595	0.385701	1.1021	-6.53231	0.97001
P180_W01	P180	P180	ADM180	1	2	3	2000-01-01	2000-01-02	2000-01-03	1	0.3683	0.393073	1.01653	-7.23053	-0.557592
P181_W01	P181	P181	ADM181	1	2	3	2000-01-01	2000-01-02	2000-01-04	5	0.439246	0.455726	1.26157	-6.78084	0.252438
P182_W01	P182	P182	ADM182	1	2	3	2000-01-01	2000-01-02	2000-01-03	3	0.433609	0.433746	2.40739	-2.74927	1.89287
P183_W01	P183	P183	ADM183	1	2	3	2000-01-01	2000-01-02	2000-01-04	1	0.369886	0.380788	1.01305	-7.7952	-1.4111

## Sheet: model_metrics_summary
model	Spearman_rho	Spearman_p	Kendall_tau	Kendall_p	Kruskal_Wallis_H	Kruskal_Wallis_p	AUC	optimal_threshold_youden	Accuracy	Sensitivity	Specificity	Precision	F1
DIF	0.585525	3.16081e-18	0.452536	2.11441e-16	63.5978	5.07893e-13	0.860209	0.401027	0.776398	0.914894	0.719298	0.573333	0.704918
Standard IF	0.547887	9.99331e-16	0.420513	2.27485e-14	55.7834	2.22617e-11	0.83296	0.41489	0.73913	0.87234	0.684211	0.532468	0.66129
LOF	0.552934	4.81454e-16	0.414163	5.52877e-14	56.4892	1.58335e-11	0.838373	1.15829	0.819876	0.680851	0.877193	0.695652	0.688172
OCSVM	0.446244	2.43243e-10	0.334105	1.31629e-09	36.8499	1.93419e-07	0.766517	-6.94399	0.708075	0.744681	0.692982	0.5	0.598291
z-score / delta	0.466785	2.72933e-11	0.357708	8.36452e-11	40.856	2.87879e-08	0.770437	-0.27288	0.701863	0.829787	0.649123	0.493671	0.619048

## Sheet: expert_score_distribution
expert_score	count
1	65
2	49
3	22
4	29
5	18

## Sheet: group_trend_long
expert_score	count	mean	median	sd	model
1	65	0.387283	0.385893	0.0197602	DIF
2	49	0.399628	0.395535	0.02011	DIF
3	22	0.407271	0.410192	0.0219594	DIF
4	29	0.433212	0.419047	0.0481833	DIF
5	18	0.446042	0.433898	0.049689	DIF
1	65	0.399669	0.395716	0.0210322	Standard IF
2	49	0.415719	0.413477	0.0248942	Standard IF
3	22	0.422907	0.42477	0.0335265	Standard IF
4	29	0.440263	0.432427	0.0377149	Standard IF
5	18	0.457091	0.44599	0.0435	Standard IF
1	65	1.05036	1.0287	0.0662963	LOF
2	49	1.12689	1.09465	0.149563	LOF
3	22	1.26789	1.09198	0.389494	LOF
4	29	1.30021	1.18691	0.323752	LOF
5	18	1.29827	1.19497	0.244087	LOF
1	65	-7.32219	-7.46679	0.576183	OCSVM
2	49	-6.90118	-6.97251	0.738307	OCSVM
3	22	-6.55257	-6.62087	1.38262	OCSVM
4	29	-6.07653	-6.74201	1.58208	OCSVM
5	18	-6.19072	-6.53895	1.26249	OCSVM
1	65	-0.477678	-0.568144	0.728883	z-score / delta
2	49	-0.0460887	-0.23176	0.737767	z-score / delta
3	22	0.100211	-0.180172	0.905044	z-score / delta
4	29	0.657777	0.149199	1.24898	z-score / delta
5	18	0.668179	0.612842	1.24268	z-score / delta

## Sheet: group_trend_wide
expert_score	DIF	LOF	OCSVM	Standard IF	z-score / delta
1	0.387283	1.05036	-7.32219	0.399669	-0.477678
2	0.399628	1.12689	-6.90118	0.415719	-0.0460887
3	0.407271	1.26789	-6.55257	0.422907	0.100211
4	0.433212	1.30021	-6.07653	0.440263	0.657777
5	0.446042	1.29827	-6.19072	0.457091	0.668179
