# Supplementary material for: Dynamic isolation forest for anomaly detection in post-PCI myocardial infarction patients
Source: Sci Rep. 2026 May 22;16:23457. doi: 10.1038/s41598-026-54390-7 (PMC13407892; doi:10.1038/s41598-026-54390-7)
Supplement: Supplementary file 3 — Supplementary Material 3 [file 41598_2026_54390_MOESM3_ESM.xlsx]

## Sheet: original_main_metrics
model	model_column	original_spearman	original_kendall	original_auc	sample_size	effective_auc_sample_size
DIF	DIF_score	0.585525	0.452536	0.860209	183	161
Standard IF	StandardIF_score	0.547887	0.420513	0.83296	183	161
LOF	LOF_score	0.552934	0.414163	0.838373	183	161
OCSVM	OCSVM_score	0.446244	0.334105	0.766517	183	161
z-score / delta	ZDelta_score	0.466785	0.357708	0.770437	183	161

## Sheet: bootstrap_summary
model	model_column	original_spearman	bootstrap_mean_spearman	bootstrap_median_spearman	bootstrap_sd_spearman	bootstrap_95ci_lower_spearman	bootstrap_95ci_upper_spearman	original_kendall	bootstrap_mean_kendall	bootstrap_median_kendall	bootstrap_sd_kendall	bootstrap_95ci_lower_kendall	bootstrap_95ci_upper_kendall	original_auc	bootstrap_mean_auc	bootstrap_median_auc	bootstrap_sd_auc	bootstrap_95ci_lower_auc	bootstrap_95ci_upper_auc	effective_bootstrap_repeats_auc
DIF	DIF_score	0.585525	0.585475	0.585792	0.0487016	0.493971	0.67154	0.452536	0.453794	0.452718	0.0406401	0.377734	0.52722	0.860209	0.859816	0.862081	0.0300341	0.801763	0.91561	500
Standard IF	StandardIF_score	0.547887	0.547786	0.550147	0.0516562	0.446836	0.64538	0.420513	0.422122	0.424615	0.0427163	0.339884	0.502096	0.83296	0.830902	0.830211	0.0342814	0.763198	0.897908	500
LOF	LOF_score	0.552934	0.553984	0.555979	0.0482134	0.463364	0.639885	0.414163	0.416906	0.416481	0.0390927	0.343553	0.490349	0.838373	0.836813	0.837684	0.0332868	0.768617	0.901466	500
OCSVM	OCSVM_score	0.446244	0.445278	0.449099	0.0554101	0.334251	0.543472	0.334105	0.33466	0.337373	0.0429894	0.249216	0.412723	0.766517	0.764938	0.76732	0.0373605	0.690924	0.832979	500
z-score / delta	ZDelta_score	0.466785	0.465864	0.469497	0.0592835	0.33602	0.579068	0.357708	0.35838	0.359545	0.0465331	0.261954	0.447499	0.770437	0.768808	0.771206	0.038615	0.682689	0.834706	500

## Sheet: dif_concise_results
model	model_column	original_spearman	bootstrap_mean_spearman	bootstrap_median_spearman	bootstrap_sd_spearman	bootstrap_95ci_lower_spearman	bootstrap_95ci_upper_spearman	original_kendall	bootstrap_mean_kendall	bootstrap_median_kendall	bootstrap_sd_kendall	bootstrap_95ci_lower_kendall	bootstrap_95ci_upper_kendall	original_auc	bootstrap_mean_auc	bootstrap_median_auc	bootstrap_sd_auc	bootstrap_95ci_lower_auc	bootstrap_95ci_upper_auc	effective_bootstrap_repeats_auc
DIF	DIF_score	0.585525	0.585475	0.585792	0.0487016	0.493971	0.67154	0.452536	0.453794	0.452718	0.0406401	0.377734	0.52722	0.860209	0.859816	0.862081	0.0300341	0.801763	0.91561	500

## Sheet: bootstrap_iteration_results
bootstrap_id	model	model_column	spearman	kendall	auc
1	DIF	DIF_score	0.524948	0.401101	0.851033
1	Standard IF	StandardIF_score	0.481065	0.370047	0.805372
1	LOF	LOF_score	0.552691	0.417261	0.855579
1	OCSVM	OCSVM_score	0.447542	0.339134	0.755372
1	z-score / delta	ZDelta_score	0.466939	0.359228	0.751446
2	DIF	DIF_score	0.579134	0.437609	0.875319
2	Standard IF	StandardIF_score	0.509946	0.380729	0.830182
2	LOF	LOF_score	0.550007	0.401785	0.836995
2	OCSVM	OCSVM_score	0.474666	0.351331	0.793221
2	z-score / delta	ZDelta_score	0.476636	0.366645	0.774144
3	DIF	DIF_score	0.638876	0.506347	0.898048
3	Standard IF	StandardIF_score	0.558227	0.429655	0.862126
3	LOF	LOF_score	0.542718	0.403674	0.876453
3	OCSVM	OCSVM_score	0.441942	0.33379	0.791321
3	z-score / delta	ZDelta_score	0.397018	0.305169	0.764535
4	DIF	DIF_score	0.545189	0.417273	0.823894
4	Standard IF	StandardIF_score	0.527587	0.401619	0.814867
4	LOF	LOF_score	0.585798	0.439024	0.83469
4	OCSVM	OCSVM_score	0.41018	0.309076	0.720708
4	z-score / delta	ZDelta_score	0.430044	0.33235	0.733982
5	DIF	DIF_score	0.644442	0.505773	0.885457
5	Standard IF	StandardIF_score	0.570805	0.440561	0.843537
5	LOF	LOF_score	0.60086	0.452241	0.849421
5	OCSVM	OCSVM_score	0.474685	0.356162	0.776429
5	z-score / delta	ZDelta_score	0.558657	0.424571	0.821475
6	DIF	DIF_score	0.593592	0.454129	0.835695
6	Standard IF	StandardIF_score	0.558945	0.431391	0.807753
6	LOF	LOF_score	0.61543	0.465428	0.85734
6	OCSVM	OCSVM_score	0.41568	0.311843	0.721566
6	z-score / delta	ZDelta_score	0.413886	0.314912	0.71527
7	DIF	DIF_score	0.585515	0.448309	0.82683
7	Standard IF	StandardIF_score	0.527415	0.405068	0.808807
7	LOF	LOF_score	0.545774	0.406463	0.803605
7	OCSVM	OCSVM_score	0.427879	0.322353	0.754181
7	z-score / delta	ZDelta_score	0.412432	0.323747	0.710702
8	DIF	DIF_score	0.572554	0.442419	0.881786
8	Standard IF	StandardIF_score	0.58234	0.451242	0.854821
8	LOF	LOF_score	0.597542	0.459512	0.835179
8	OCSVM	OCSVM_score	0.456193	0.342067	0.762143
8	z-score / delta	ZDelta_score	0.483995	0.376391	0.7675
9	DIF	DIF_score	0.568543	0.439946	0.860526
9	Standard IF	StandardIF_score	0.54191	0.405121	0.831404
9	LOF	LOF_score	0.526389	0.382588	0.814737
9	OCSVM	OCSVM_score	0.338812	0.248481	0.732456
9	z-score / delta	ZDelta_score	0.404995	0.309389	0.762456
10	DIF	DIF_score	0.602243	0.47345	0.881983
10	Standard IF	StandardIF_score	0.566624	0.438436	0.843636
10	LOF	LOF_score	0.577123	0.431819	0.86876
10	OCSVM	OCSVM_score	0.454676	0.341802	0.775537
10	z-score / delta	ZDelta_score	0.529862	0.414725	0.802645
11	DIF	DIF_score	0.523175	0.393602	0.840324
11	Standard IF	StandardIF_score	0.43965	0.331907	0.80108
11	LOF	LOF_score	0.549901	0.416478	0.81603
11	OCSVM	OCSVM_score	0.401956	0.297662	0.745017
11	z-score / delta	ZDelta_score	0.488805	0.374747	0.769311
12	DIF	DIF_score	0.567948	0.434395	0.839391
12	Standard IF	StandardIF_score	0.56034	0.42903	0.828487
12	LOF	LOF_score	0.625153	0.472504	0.879024
12	OCSVM	OCSVM_score	0.467039	0.348961	0.77172
12	z-score / delta	ZDelta_score	0.500036	0.381291	0.806854
13	DIF	DIF_score	0.530327	0.415621	0.869074
13	Standard IF	StandardIF_score	0.463877	0.356187	0.811852
13	LOF	LOF_score	0.536039	0.405994	0.827037
13	OCSVM	OCSVM_score	0.438051	0.329539	0.74463
13	z-score / delta	ZDelta_score	0.559672	0.440734	0.817222
14	DIF	DIF_score	0.504266	0.383179	0.802812
14	Standard IF	StandardIF_score	0.411753	0.314915	0.765198
14	LOF	LOF_score	0.414725	0.312708	0.7519
14	OCSVM	OCSVM_score	0.326016	0.245409	0.700228
14	z-score / delta	ZDelta_score	0.329525	0.260854	0.663374
15	DIF	DIF_score	0.563656	0.427	0.828865
15	Standard IF	StandardIF_score	0.565312	0.431933	0.827541
15	LOF	LOF_score	0.572383	0.433441	0.815293
15	OCSVM	OCSVM_score	0.373026	0.271329	0.717478
15	z-score / delta	ZDelta_score	0.323272	0.241455	0.670804
16	DIF	DIF_score	0.665227	0.519524	0.882123
16	Standard IF	StandardIF_score	0.657529	0.509909	0.891179
16	LOF	LOF_score	0.590595	0.444256	0.854176
16	OCSVM	OCSVM_score	0.519991	0.386844	0.812334
16	z-score / delta	ZDelta_score	0.491889	0.376543	0.79313
17	DIF	DIF_score	0.579909	0.450544	0.85755
17	Standard IF	StandardIF_score	0.555687	0.425177	0.820513
17	LOF	LOF_score	0.578795	0.434376	0.847104
17	OCSVM	OCSVM_score	0.493361	0.366498	0.803799
17	z-score / delta	ZDelta_score	0.425014	0.327333	0.753086
18	DIF	DIF_score	0.623258	0.486075	0.891156
18	Standard IF	StandardIF_score	0.612395	0.482942	0.866024
18	LOF	LOF_score	0.66885	0.513135	0.903439
18	OCSVM	OCSVM_score	0.590148	0.452322	0.821618
18	z-score / delta	ZDelta_score	0.557024	0.437368	0.783636
19	DIF	DIF_score	0.585367	0.451157	0.820462
19	Standard IF	StandardIF_score	0.581664	0.446376	0.831188
19	LOF	LOF_score	0.611029	0.460991	0.860231
19	OCSVM	OCSVM_score	0.474067	0.352266	0.765347
19	z-score / delta	ZDelta_score	0.513978	0.395565	0.783333
20	DIF	DIF_score	0.580157	0.447173	0.872762
20	Standard IF	StandardIF_score	0.598488	0.468669	0.835027
20	LOF	LOF_score	0.557747	0.42442	0.812288
20	OCSVM	OCSVM_score	0.479994	0.371655	0.787776
20	z-score / delta	ZDelta_score	0.48346	0.375982	0.764554
21	DIF	DIF_score	0.56742	0.427958	0.842679
21	Standard IF	StandardIF_score	0.573525	0.43645	0.82866
21	LOF	LOF_score	0.549357	0.402345	0.825199
21	OCSVM	OCSVM_score	0.386749	0.289072	0.724126
21	z-score / delta	ZDelta_score	0.380008	0.284963	0.715819
22	DIF	DIF_score	0.61488	0.478426	0.860574
22	Standard IF	StandardIF_score	0.611205	0.475252	0.839263
22	LOF	LOF_score	0.594749	0.450272	0.837818
22	OCSVM	OCSVM_score	0.522287	0.401829	0.774607
22	z-score / delta	ZDelta_score	0.511976	0.395066	0.793751
23	DIF	DIF_score	0.525212	0.398194	0.822381
23	Standard IF	StandardIF_score	0.606284	0.467384	0.868738
23	LOF	LOF_score	0.565382	0.421813	0.851984
23	OCSVM	OCSVM_score	0.385267	0.285793	0.719909
23	z-score / delta	ZDelta_score	0.421239	0.318999	0.721861
24	DIF	DIF_score	0.617575	0.478745	0.85177
24	Standard IF	StandardIF_score	0.522903	0.40095	0.771118
24	LOF	LOF_score	0.569828	0.420745	0.805913
24	OCSVM	OCSVM_score	0.459438	0.344888	0.727072
24	z-score / delta	ZDelta_score	0.433739	0.336167	0.717619
25	DIF	DIF_score	0.655465	0.503978	0.87815
25	Standard IF	StandardIF_score	0.580113	0.441237	0.839357
25	LOF	LOF_score	0.609541	0.452719	0.873508
25	OCSVM	OCSVM_score	0.45099	0.338719	0.768402
25	z-score / delta	ZDelta_score	0.529741	0.407748	0.813495
26	DIF	DIF_score	0.638432	0.508326	0.905184
26	Standard IF	StandardIF_score	0.533416	0.423734	0.865308
26	LOF	LOF_score	0.571878	0.437622	0.876385
26	OCSVM	OCSVM_score	0.46818	0.35317	0.798183
26	z-score / delta	ZDelta_score	0.53341	0.419245	0.791094
27	DIF	DIF_score	0.569441	0.429907	0.822844
27	Standard IF	StandardIF_score	0.513791	0.384899	0.808664
27	LOF	LOF_score	0.488223	0.352613	0.81993
27	OCSVM	OCSVM_score	0.362084	0.267247	0.719697
27	z-score / delta	ZDelta_score	0.308284	0.241528	0.665307
28	DIF	DIF_score	0.579839	0.439247	0.830863
28	Standard IF	StandardIF_score	0.533183	0.410736	0.807615
28	LOF	LOF_score	0.558482	0.417864	0.845013
28	OCSVM	OCSVM_score	0.423821	0.317664	0.74343
28	z-score / delta	ZDelta_score	0.473999	0.363035	0.750674
29	DIF	DIF_score	0.593724	0.477392	0.874359
29	Standard IF	StandardIF_score	0.564368	0.441743	0.849786
29	LOF	LOF_score	0.605755	0.463918	0.861538
29	OCSVM	OCSVM_score	0.475442	0.364131	0.776923
29	z-score / delta	ZDelta_score	0.496014	0.389113	0.770085
30	DIF	DIF_score	0.504963	0.380475	0.825782
30	Standard IF	StandardIF_score	0.478329	0.363984	0.822775
30	LOF	LOF_score	0.515143	0.377287	0.867081
30	OCSVM	OCSVM_score	0.328515	0.241478	0.69988
30	z-score / delta	ZDelta_score	0.366448	0.276677	0.703288
31	DIF	DIF_score	0.566565	0.444923	0.844648
31	Standard IF	StandardIF_score	0.545743	0.425413	0.815912
31	LOF	LOF_score	0.586878	0.451427	0.852191
31	OCSVM	OCSVM_score	0.423539	0.323851	0.750359
31	z-score / delta	ZDelta_score	0.381407	0.295624	0.70995
32	DIF	DIF_score	0.612483	0.481215	0.857936
32	Standard IF	StandardIF_score	0.622682	0.489323	0.852941
32	LOF	LOF_score	0.637801	0.488086	0.873104
32	OCSVM	OCSVM_score	0.465903	0.348731	0.7734
32	z-score / delta	ZDelta_score	0.468827	0.360138	0.761006
33	DIF	DIF_score	0.599596	0.466549	0.895193
33	Standard IF	StandardIF_score	0.532346	0.401465	0.857368
33	LOF	LOF_score	0.556004	0.409738	0.875493
33	OCSVM	OCSVM_score	0.485512	0.362856	0.809299
33	z-score / delta	ZDelta_score	0.498042	0.377886	0.818164
34	DIF	DIF_score	0.573923	0.447249	0.841003
34	Standard IF	StandardIF_score	0.586311	0.457713	0.833104
34	LOF	LOF_score	0.573134	0.438988	0.819196
34	OCSVM	OCSVM_score	0.465031	0.349222	0.751717
34	z-score / delta	ZDelta_score	0.491745	0.372352	0.763908
35	DIF	DIF_score	0.67019	0.530017	0.878589
35	Standard IF	StandardIF_score	0.646317	0.510503	0.882533
35	LOF	LOF_score	0.639358	0.496565	0.879904
35	OCSVM	OCSVM_score	0.440589	0.331949	0.742713
35	z-score / delta	ZDelta_score	0.490752	0.375717	0.769012
36	DIF	DIF_score	0.575112	0.441491	0.844498
36	Standard IF	StandardIF_score	0.380318	0.281188	0.711523
36	LOF	LOF_score	0.445035	0.331897	0.731061
36	OCSVM	OCSVM_score	0.389667	0.290471	0.690391
36	z-score / delta	ZDelta_score	0.469461	0.361132	0.749003
37	DIF	DIF_score	0.500035	0.383658	0.802569
37	Standard IF	StandardIF_score	0.464543	0.354258	0.771542
37	LOF	LOF_score	0.490689	0.369585	0.768775
37	OCSVM	OCSVM_score	0.334059	0.249339	0.666403
37	z-score / delta	ZDelta_score	0.419683	0.327088	0.722925
38	DIF	DIF_score	0.64481	0.499163	0.876682
38	Standard IF	StandardIF_score	0.56205	0.424635	0.833929
38	LOF	LOF_score	0.550694	0.408743	0.826265
38	OCSVM	OCSVM_score	0.437622	0.326268	0.776529
38	z-score / delta	ZDelta_score	0.439068	0.333803	0.773633
39	DIF	DIF_score	0.659033	0.517486	0.888736
39	Standard IF	StandardIF_score	0.623366	0.489469	0.862122
39	LOF	LOF_score	0.633481	0.478704	0.883757
39	OCSVM	OCSVM_score	0.530887	0.395619	0.785199
39	z-score / delta	ZDelta_score	0.509387	0.386924	0.742617
40	DIF	DIF_score	0.543281	0.408783	0.845912
40	Standard IF	StandardIF_score	0.47854	0.364775	0.784002
40	LOF	LOF_score	0.469219	0.347417	0.795597
40	OCSVM	OCSVM_score	0.389077	0.287282	0.732704
40	z-score / delta	ZDelta_score	0.461653	0.353021	0.780267
41	DIF	DIF_score	0.525054	0.41008	0.846328
41	Standard IF	StandardIF_score	0.474114	0.365265	0.7742
41	LOF	LOF_score	0.488818	0.367492	0.787194
41	OCSVM	OCSVM_score	0.442804	0.337013	0.75725
41	z-score / delta	ZDelta_score	0.500656	0.388508	0.776083
42	DIF	DIF_score	0.592712	0.45969	0.889894
42	Standard IF	StandardIF_score	0.663746	0.514156	0.921631
42	LOF	LOF_score	0.646889	0.491171	0.917908
42	OCSVM	OCSVM_score	0.583045	0.438516	0.859929
42	z-score / delta	ZDelta_score	0.52801	0.414139	0.781028
43	DIF	DIF_score	0.585731	0.455968	0.841147
43	Standard IF	StandardIF_score	0.548608	0.418434	0.800036
43	LOF	LOF_score	0.56557	0.426497	0.809412
43	OCSVM	OCSVM_score	0.417506	0.31612	0.719437
43	z-score / delta	ZDelta_score	0.455834	0.349344	0.737649
44	DIF	DIF_score	0.559585	0.429429	0.840461
44	Standard IF	StandardIF_score	0.564042	0.437316	0.824927
44	LOF	LOF_score	0.581363	0.433442	0.821455
44	OCSVM	OCSVM_score	0.540374	0.405215	0.798063
44	z-score / delta	ZDelta_score	0.537845	0.412963	0.777412
45	DIF	DIF_score	0.61574	0.485777	0.879342
45	Standard IF	StandardIF_score	0.545987	0.428577	0.817045
45	LOF	LOF_score	0.570218	0.445694	0.834182
45	OCSVM	OCSVM_score	0.575785	0.44384	0.832793
45	z-score / delta	ZDelta_score	0.549947	0.437135	0.835804
46	DIF	DIF_score	0.583511	0.449311	0.868534
46	Standard IF	StandardIF_score	0.556461	0.423399	0.84748
46	LOF	LOF_score	0.61762	0.467048	0.881963
46	OCSVM	OCSVM_score	0.420585	0.311296	0.767076
46	z-score / delta	ZDelta_score	0.45611	0.350788	0.752487
47	DIF	DIF_score	0.607018	0.475775	0.854465
47	Standard IF	StandardIF_score	0.591059	0.460312	0.823826
47	LOF	LOF_score	0.561792	0.417155	0.854465
47	OCSVM	OCSVM_score	0.488797	0.371187	0.763556
47	z-score / delta	ZDelta_score	0.507692	0.387775	0.803265
48	DIF	DIF_score	0.56984	0.438444	0.854491
48	Standard IF	StandardIF_score	0.497988	0.383214	0.830092
48	LOF	LOF_score	0.548716	0.411101	0.850601
48	OCSVM	OCSVM_score	0.389972	0.287308	0.757779
48	z-score / delta	ZDelta_score	0.474162	0.351109	0.790488
49	DIF	DIF_score	0.622392	0.484351	0.892982
49	Standard IF	StandardIF_score	0.547504	0.416997	0.827875
49	LOF	LOF_score	0.531218	0.392087	0.835088
49	OCSVM	OCSVM_score	0.471653	0.358549	0.748538
49	z-score / delta	ZDelta_score	0.557661	0.423816	0.812281
50	DIF	DIF_score	0.544089	0.421705	0.818901
50	Standard IF	StandardIF_score	0.469588	0.361313	0.768524
50	LOF	LOF_score	0.490804	0.36228	0.786909
50	OCSVM	OCSVM_score	0.387939	0.290419	0.708586
50	z-score / delta	ZDelta_score	0.435175	0.327317	0.733039
51	DIF	DIF_score	0.559602	0.426241	0.861162
51	Standard IF	StandardIF_score	0.467215	0.353417	0.789733
51	LOF	LOF_score	0.470709	0.346746	0.803252
51	OCSVM	OCSVM_score	0.429455	0.320619	0.757033
51	z-score / delta	ZDelta_score	0.330965	0.263638	0.703507
52	DIF	DIF_score	0.564582	0.432521	0.826646
52	Standard IF	StandardIF_score	0.435377	0.328579	0.743827
52	LOF	LOF_score	0.422245	0.309768	0.756344
52	OCSVM	OCSVM_score	0.399644	0.299881	0.726509
52	z-score / delta	ZDelta_score	0.422759	0.323361	0.728395
53	DIF	DIF_score	0.608379	0.468736	0.862892
53	Standard IF	StandardIF_score	0.547818	0.421744	0.817796
53	LOF	LOF_score	0.566378	0.427566	0.832154
53	OCSVM	OCSVM_score	0.48294	0.367267	0.737108
53	z-score / delta	ZDelta_score	0.558134	0.431586	0.819009
54	DIF	DIF_score	0.508219	0.392944	0.816982
54	Standard IF	StandardIF_score	0.482959	0.369785	0.815997
54	LOF	LOF_score	0.499952	0.372818	0.828408
54	OCSVM	OCSVM_score	0.398471	0.295759	0.774232
54	z-score / delta	ZDelta_score	0.372253	0.285283	0.734043
55	DIF	DIF_score	0.619381	0.487626	0.892146
55	Standard IF	StandardIF_score	0.585537	0.457875	0.871313
55	LOF	LOF_score	0.579884	0.447497	0.858591
55	OCSVM	OCSVM_score	0.478075	0.364059	0.816372
55	z-score / delta	ZDelta_score	0.494678	0.382877	0.815265
56	DIF	DIF_score	0.622938	0.494013	0.891463
56	Standard IF	StandardIF_score	0.553966	0.430576	0.887173
56	LOF	LOF_score	0.620686	0.482943	0.882239
56	OCSVM	OCSVM_score	0.489769	0.374093	0.833548
56	z-score / delta	ZDelta_score	0.510845	0.409572	0.793436
57	DIF	DIF_score	0.631789	0.488769	0.911033
57	Standard IF	StandardIF_score	0.557736	0.422554	0.854016
57	LOF	LOF_score	0.566382	0.417185	0.861077
57	OCSVM	OCSVM_score	0.439162	0.325915	0.789409
57	z-score / delta	ZDelta_score	0.497738	0.379053	0.793998
58	DIF	DIF_score	0.59615	0.458564	0.887199
58	Standard IF	StandardIF_score	0.534797	0.412138	0.810761
58	LOF	LOF_score	0.566284	0.423813	0.827829
58	OCSVM	OCSVM_score	0.410061	0.304038	0.725788
58	z-score / delta	ZDelta_score	0.411932	0.316126	0.737106
59	DIF	DIF_score	0.602651	0.469505	0.874545
59	Standard IF	StandardIF_score	0.521474	0.395332	0.858607
59	LOF	LOF_score	0.518561	0.395052	0.834016
59	OCSVM	OCSVM_score	0.371409	0.276711	0.794399
59	z-score / delta	ZDelta_score	0.426215	0.324945	0.78939
60	DIF	DIF_score	0.576524	0.453002	0.86941
60	Standard IF	StandardIF_score	0.551749	0.431441	0.831246
60	LOF	LOF_score	0.600919	0.459583	0.86444
60	OCSVM	OCSVM_score	0.483831	0.363256	0.772014
60	z-score / delta	ZDelta_score	0.607267	0.466303	0.825681
61	DIF	DIF_score	0.595556	0.469902	0.886447
61	Standard IF	StandardIF_score	0.556077	0.418562	0.856329
61	LOF	LOF_score	0.500989	0.376379	0.832316
61	OCSVM	OCSVM_score	0.414837	0.31047	0.787546
61	z-score / delta	ZDelta_score	0.372607	0.288685	0.781034
62	DIF	DIF_score	0.611268	0.47279	0.895244
62	Standard IF	StandardIF_score	0.568845	0.438393	0.866352
62	LOF	LOF_score	0.606131	0.450864	0.883648
62	OCSVM	OCSVM_score	0.498559	0.367954	0.835692
62	z-score / delta	ZDelta_score	0.427116	0.329446	0.747445
63	DIF	DIF_score	0.65655	0.507477	0.931677
63	Standard IF	StandardIF_score	0.640618	0.491355	0.919965
63	LOF	LOF_score	0.637894	0.482183	0.921917
63	OCSVM	OCSVM_score	0.5665	0.426453	0.871695
63	z-score / delta	ZDelta_score	0.451665	0.352517	0.758651
64	DIF	DIF_score	0.556064	0.437198	0.838435
64	Standard IF	StandardIF_score	0.520669	0.408253	0.83687
64	LOF	LOF_score	0.524196	0.404365	0.837565
64	OCSVM	OCSVM_score	0.436613	0.335099	0.770957
64	z-score / delta	ZDelta_score	0.441353	0.348059	0.740696
65	DIF	DIF_score	0.551669	0.434016	0.840148
65	Standard IF	StandardIF_score	0.491883	0.379478	0.80555
65	LOF	LOF_score	0.548222	0.407439	0.849214
65	OCSVM	OCSVM_score	0.441967	0.335599	0.771878
65	z-score / delta	ZDelta_score	0.490127	0.378648	0.757817
66	DIF	DIF_score	0.631038	0.488159	0.878554
66	Standard IF	StandardIF_score	0.58138	0.443712	0.880853
66	LOF	LOF_score	0.607023	0.447691	0.9051
66	OCSVM	OCSVM_score	0.482024	0.364559	0.784072
66	z-score / delta	ZDelta_score	0.563007	0.438225	0.808946
67	DIF	DIF_score	0.594721	0.467792	0.835155
67	Standard IF	StandardIF_score	0.557638	0.433396	0.807739
67	LOF	LOF_score	0.575084	0.439888	0.813292
67	OCSVM	OCSVM_score	0.476669	0.356317	0.763665
67	z-score / delta	ZDelta_score	0.476731	0.377314	0.740587
68	DIF	DIF_score	0.575921	0.4494	0.816319
68	Standard IF	StandardIF_score	0.541569	0.410406	0.823931
68	LOF	LOF_score	0.460047	0.33531	0.793871
68	OCSVM	OCSVM_score	0.413706	0.305824	0.772985
68	z-score / delta	ZDelta_score	0.394081	0.302103	0.734921
69	DIF	DIF_score	0.511461	0.398189	0.776471
69	Standard IF	StandardIF_score	0.48062	0.375904	0.754902
69	LOF	LOF_score	0.484725	0.367494	0.765196
69	OCSVM	OCSVM_score	0.45748	0.34563	0.711111
69	z-score / delta	ZDelta_score	0.517574	0.393844	0.742484
70	DIF	DIF_score	0.555692	0.426586	0.811528
70	Standard IF	StandardIF_score	0.530638	0.404507	0.789781
70	LOF	LOF_score	0.533658	0.393604	0.809936
70	OCSVM	OCSVM_score	0.39185	0.286208	0.718175
70	z-score / delta	ZDelta_score	0.38092	0.29016	0.714816
71	DIF	DIF_score	0.572079	0.433277	0.81724
71	Standard IF	StandardIF_score	0.530801	0.398932	0.822605
71	LOF	LOF_score	0.521272	0.376492	0.823529
71	OCSVM	OCSVM_score	0.308351	0.229398	0.698113
71	z-score / delta	ZDelta_score	0.369043	0.281804	0.737884
72	DIF	DIF_score	0.5762	0.444503	0.853668
72	Standard IF	StandardIF_score	0.578802	0.450021	0.842903
72	LOF	LOF_score	0.564709	0.425744	0.837719
72	OCSVM	OCSVM_score	0.490941	0.370155	0.778907
72	z-score / delta	ZDelta_score	0.49576	0.383121	0.780104
73	DIF	DIF_score	0.604807	0.455296	0.884091
73	Standard IF	StandardIF_score	0.558851	0.427497	0.815734
73	LOF	LOF_score	0.540937	0.395687	0.817133
73	OCSVM	OCSVM_score	0.478139	0.364016	0.767308
73	z-score / delta	ZDelta_score	0.518032	0.403571	0.796853
74	DIF	DIF_score	0.580064	0.448093	0.879494
74	Standard IF	StandardIF_score	0.479111	0.363423	0.832503
74	LOF	LOF_score	0.488567	0.362048	0.833393
74	OCSVM	OCSVM_score	0.36326	0.270505	0.725347
74	z-score / delta	ZDelta_score	0.47044	0.357375	0.764685
75	DIF	DIF_score	0.585901	0.445131	0.868534
75	Standard IF	StandardIF_score	0.521641	0.399393	0.807843
75	LOF	LOF_score	0.551963	0.415415	0.811578
75	OCSVM	OCSVM_score	0.442752	0.326539	0.7845
75	z-score / delta	ZDelta_score	0.497695	0.38789	0.788049
76	DIF	DIF_score	0.622444	0.488161	0.860418
76	Standard IF	StandardIF_score	0.543696	0.420213	0.810528
76	LOF	LOF_score	0.504962	0.374683	0.844644
76	OCSVM	OCSVM_score	0.483687	0.37067	0.774578
76	z-score / delta	ZDelta_score	0.436638	0.339671	0.735877
77	DIF	DIF_score	0.648043	0.514274	0.890702
77	Standard IF	StandardIF_score	0.60915	0.484163	0.880526
77	LOF	LOF_score	0.5897	0.452082	0.866316
77	OCSVM	OCSVM_score	0.470069	0.35978	0.781228
77	z-score / delta	ZDelta_score	0.526012	0.406213	0.793684
78	DIF	DIF_score	0.56812	0.441881	0.847139
78	Standard IF	StandardIF_score	0.576909	0.451612	0.845738
78	LOF	LOF_score	0.569808	0.434512	0.860944
78	OCSVM	OCSVM_score	0.399199	0.298132	0.771909
78	z-score / delta	ZDelta_score	0.504584	0.388635	0.785114
79	DIF	DIF_score	0.64088	0.493455	0.868158
79	Standard IF	StandardIF_score	0.607562	0.460377	0.836334
79	LOF	LOF_score	0.605758	0.454679	0.864521
79	OCSVM	OCSVM_score	0.453995	0.332792	0.737952
79	z-score / delta	ZDelta_score	0.463559	0.349609	0.777232
80	DIF	DIF_score	0.591601	0.465628	0.874837
80	Standard IF	StandardIF_score	0.557098	0.434325	0.84811
80	LOF	LOF_score	0.534284	0.412944	0.832627
80	OCSVM	OCSVM_score	0.44928	0.341814	0.795958
80	z-score / delta	ZDelta_score	0.522704	0.406097	0.83002
81	DIF	DIF_score	0.691439	0.536825	0.925
81	Standard IF	StandardIF_score	0.573756	0.444337	0.84134
81	LOF	LOF_score	0.654596	0.49666	0.886111
81	OCSVM	OCSVM_score	0.543257	0.40185	0.830882
81	z-score / delta	ZDelta_score	0.604942	0.468108	0.832516
82	DIF	DIF_score	0.642093	0.50145	0.84466
82	Standard IF	StandardIF_score	0.555263	0.422493	0.819341
82	LOF	LOF_score	0.549191	0.40443	0.825243
82	OCSVM	OCSVM_score	0.455927	0.339431	0.748905
82	z-score / delta	ZDelta_score	0.500464	0.384999	0.767942
83	DIF	DIF_score	0.536291	0.416369	0.830215
83	Standard IF	StandardIF_score	0.563266	0.439481	0.835586
83	LOF	LOF_score	0.549952	0.415954	0.830042
83	OCSVM	OCSVM_score	0.430651	0.322259	0.772003
83	z-score / delta	ZDelta_score	0.546319	0.415677	0.843209
84	DIF	DIF_score	0.643041	0.500725	0.868143
84	Standard IF	StandardIF_score	0.566357	0.435507	0.801528
84	LOF	LOF_score	0.593279	0.452713	0.842672
84	OCSVM	OCSVM_score	0.411829	0.311037	0.721983
84	z-score / delta	ZDelta_score	0.423224	0.326717	0.740204
85	DIF	DIF_score	0.624009	0.486169	0.860344
85	Standard IF	StandardIF_score	0.594264	0.464416	0.829178
85	LOF	LOF_score	0.583474	0.439062	0.843497
85	OCSVM	OCSVM_score	0.479031	0.360366	0.771732
85	z-score / delta	ZDelta_score	0.496591	0.380871	0.796159
86	DIF	DIF_score	0.562248	0.426582	0.844359
86	Standard IF	StandardIF_score	0.54739	0.408134	0.830195
86	LOF	LOF_score	0.531434	0.385417	0.845646
86	OCSVM	OCSVM_score	0.37581	0.279409	0.721391
86	z-score / delta	ZDelta_score	0.3996	0.304741	0.74666
87	DIF	DIF_score	0.582117	0.44269	0.841259
87	Standard IF	StandardIF_score	0.539866	0.410755	0.831993
87	LOF	LOF_score	0.522948	0.386391	0.807867
87	OCSVM	OCSVM_score	0.448918	0.334358	0.763986
87	z-score / delta	ZDelta_score	0.421498	0.316188	0.752622
88	DIF	DIF_score	0.602515	0.477892	0.886613
88	Standard IF	StandardIF_score	0.556266	0.436312	0.850084
88	LOF	LOF_score	0.554219	0.423866	0.846284
88	OCSVM	OCSVM_score	0.418461	0.320056	0.726774
88	z-score / delta	ZDelta_score	0.489903	0.374648	0.749789
89	DIF	DIF_score	0.632344	0.492333	0.873723
89	Standard IF	StandardIF_score	0.558148	0.430852	0.835728
89	LOF	LOF_score	0.603332	0.456283	0.863506
89	OCSVM	OCSVM_score	0.496705	0.378175	0.783046
89	z-score / delta	ZDelta_score	0.495072	0.378314	0.775702
90	DIF	DIF_score	0.575163	0.447569	0.870101
90	Standard IF	StandardIF_score	0.559003	0.43561	0.837066
90	LOF	LOF_score	0.562995	0.429491	0.849944
90	OCSVM	OCSVM_score	0.46656	0.353703	0.777342
90	z-score / delta	ZDelta_score	0.450346	0.343412	0.796566
91	DIF	DIF_score	0.637324	0.496962	0.858187
91	Standard IF	StandardIF_score	0.593532	0.459356	0.822267
91	LOF	LOF_score	0.625935	0.475117	0.845125
91	OCSVM	OCSVM_score	0.493476	0.370181	0.763023
91	z-score / delta	ZDelta_score	0.464274	0.365065	0.756958
92	DIF	DIF_score	0.479564	0.371034	0.898375
92	Standard IF	StandardIF_score	0.502515	0.393218	0.858598
92	LOF	LOF_score	0.48154	0.366741	0.851079
92	OCSVM	OCSVM_score	0.439041	0.328814	0.815426
92	z-score / delta	ZDelta_score	0.523488	0.414256	0.806937
93	DIF	DIF_score	0.518382	0.392573	0.817963
93	Standard IF	StandardIF_score	0.48079	0.367101	0.80463
93	LOF	LOF_score	0.5032	0.381656	0.828148
93	OCSVM	OCSVM_score	0.379423	0.279909	0.723889
93	z-score / delta	ZDelta_score	0.45161	0.343868	0.736667
94	DIF	DIF_score	0.565202	0.435381	0.83088
94	Standard IF	StandardIF_score	0.500712	0.378219	0.814594
94	LOF	LOF_score	0.542571	0.404876	0.82994
94	OCSVM	OCSVM_score	0.362285	0.267467	0.730817
94	z-score / delta	ZDelta_score	0.411824	0.321881	0.743971
95	DIF	DIF_score	0.560582	0.426905	0.825008
95	Standard IF	StandardIF_score	0.579759	0.451801	0.802127
95	LOF	LOF_score	0.540405	0.399104	0.806316
95	OCSVM	OCSVM_score	0.445058	0.329532	0.742185
95	z-score / delta	ZDelta_score	0.449456	0.340735	0.763616
96	DIF	DIF_score	0.60333	0.458579	0.877784
96	Standard IF	StandardIF_score	0.474826	0.359622	0.780126
96	LOF	LOF_score	0.530134	0.391513	0.833429
96	OCSVM	OCSVM_score	0.384483	0.288314	0.717495
96	z-score / delta	ZDelta_score	0.420798	0.318425	0.750428
97	DIF	DIF_score	0.521828	0.405574	0.873109
97	Standard IF	StandardIF_score	0.4643	0.36172	0.843697
97	LOF	LOF_score	0.508548	0.389653	0.860504
97	OCSVM	OCSVM_score	0.330847	0.251249	0.751541
97	z-score / delta	ZDelta_score	0.451327	0.350967	0.833894
98	DIF	DIF_score	0.688819	0.545334	0.907346
98	Standard IF	StandardIF_score	0.663821	0.524078	0.884868
98	LOF	LOF_score	0.629332	0.484327	0.852339
98	OCSVM	OCSVM_score	0.554258	0.425943	0.845395
98	z-score / delta	ZDelta_score	0.60432	0.473699	0.855994
99	DIF	DIF_score	0.456161	0.351748	0.811996
99	Standard IF	StandardIF_score	0.465144	0.359815	0.81754
99	LOF	LOF_score	0.469443	0.357692	0.833165
99	OCSVM	OCSVM_score	0.343642	0.260043	0.778982
99	z-score / delta	ZDelta_score	0.34789	0.2691	0.745716
100	DIF	DIF_score	0.539666	0.419102	0.822703
100	Standard IF	StandardIF_score	0.425739	0.32669	0.743063
100	LOF	LOF_score	0.5009	0.376833	0.793333
100	OCSVM	OCSVM_score	0.434273	0.328347	0.734775
100	z-score / delta	ZDelta_score	0.489391	0.370617	0.76955
101	DIF	DIF_score	0.641366	0.500796	0.860438
101	Standard IF	StandardIF_score	0.618243	0.487908	0.824411
101	LOF	LOF_score	0.615575	0.474334	0.844949
101	OCSVM	OCSVM_score	0.531736	0.407424	0.793098
101	z-score / delta	ZDelta_score	0.519479	0.409892	0.773737
102	DIF	DIF_score	0.681008	0.526525	0.872491
102	Standard IF	StandardIF_score	0.65815	0.522606	0.85242
102	LOF	LOF_score	0.654128	0.509728	0.858323
102	OCSVM	OCSVM_score	0.527884	0.403205	0.788835
102	z-score / delta	ZDelta_score	0.398083	0.30788	0.714792
103	DIF	DIF_score	0.538551	0.425411	0.850781
103	Standard IF	StandardIF_score	0.474545	0.37271	0.763281
103	LOF	LOF_score	0.507347	0.389368	0.791406
103	OCSVM	OCSVM_score	0.335747	0.258119	0.707227
103	z-score / delta	ZDelta_score	0.396272	0.30407	0.712891
104	DIF	DIF_score	0.52327	0.415581	0.851918
104	Standard IF	StandardIF_score	0.444749	0.339058	0.773604
104	LOF	LOF_score	0.469649	0.347003	0.804611
104	OCSVM	OCSVM_score	0.211789	0.158413	0.642417
104	z-score / delta	ZDelta_score	0.32279	0.253056	0.723514
105	DIF	DIF_score	0.560828	0.436011	0.852676
105	Standard IF	StandardIF_score	0.481379	0.371121	0.815757
105	LOF	LOF_score	0.556359	0.414839	0.849143
105	OCSVM	OCSVM_score	0.471695	0.356274	0.764529
105	z-score / delta	ZDelta_score	0.457046	0.350225	0.729906
106	DIF	DIF_score	0.589703	0.455745	0.84553
106	Standard IF	StandardIF_score	0.516552	0.392728	0.828248
106	LOF	LOF_score	0.538431	0.399181	0.854278
106	OCSVM	OCSVM_score	0.422087	0.314608	0.761468
106	z-score / delta	ZDelta_score	0.407402	0.313784	0.732025
107	DIF	DIF_score	0.606764	0.471686	0.862389
107	Standard IF	StandardIF_score	0.595425	0.4637	0.819608
107	LOF	LOF_score	0.52294	0.394861	0.777005
107	OCSVM	OCSVM_score	0.449986	0.340203	0.764706
107	z-score / delta	ZDelta_score	0.408341	0.31308	0.739572
108	DIF	DIF_score	0.555996	0.431008	0.841009
108	Standard IF	StandardIF_score	0.514555	0.396902	0.781579
108	LOF	LOF_score	0.487358	0.36042	0.82807
108	OCSVM	OCSVM_score	0.396107	0.297659	0.715351
108	z-score / delta	ZDelta_score	0.453485	0.360839	0.762939
109	DIF	DIF_score	0.602819	0.46388	0.871832
109	Standard IF	StandardIF_score	0.545993	0.411968	0.846816
109	LOF	LOF_score	0.52722	0.393696	0.834633
109	OCSVM	OCSVM_score	0.393148	0.290011	0.741391
109	z-score / delta	ZDelta_score	0.426989	0.324481	0.744964
110	DIF	DIF_score	0.659907	0.510803	0.908405
110	Standard IF	StandardIF_score	0.569641	0.435833	0.845283
110	LOF	LOF_score	0.578323	0.436384	0.850772
110	OCSVM	OCSVM_score	0.494922	0.37299	0.818353
110	z-score / delta	ZDelta_score	0.55706	0.432112	0.822813
111	DIF	DIF_score	0.598211	0.452946	0.881163
111	Standard IF	StandardIF_score	0.563902	0.434714	0.856059
111	LOF	LOF_score	0.604126	0.450719	0.898682
111	OCSVM	OCSVM_score	0.449641	0.334229	0.789055
111	z-score / delta	ZDelta_score	0.384734	0.295956	0.723316
112	DIF	DIF_score	0.578133	0.450458	0.831439
112	Standard IF	StandardIF_score	0.577064	0.442468	0.813877
112	LOF	LOF_score	0.555882	0.415414	0.800103
112	OCSVM	OCSVM_score	0.507193	0.385276	0.747417
112	z-score / delta	ZDelta_score	0.447709	0.347008	0.716081
113	DIF	DIF_score	0.561609	0.435615	0.820116
113	Standard IF	StandardIF_score	0.460936	0.353214	0.738526
113	LOF	LOF_score	0.461006	0.352934	0.73202
113	OCSVM	OCSVM_score	0.353306	0.270814	0.703007
113	z-score / delta	ZDelta_score	0.329327	0.257081	0.693863
114	DIF	DIF_score	0.623372	0.478689	0.881505
114	Standard IF	StandardIF_score	0.588984	0.456314	0.840596
114	LOF	LOF_score	0.544388	0.402393	0.833072
114	OCSVM	OCSVM_score	0.435207	0.325403	0.70768
114	z-score / delta	ZDelta_score	0.424262	0.3204	0.706897
115	DIF	DIF_score	0.654709	0.501764	0.888258
115	Standard IF	StandardIF_score	0.577236	0.431209	0.862121
115	LOF	LOF_score	0.590174	0.43556	0.874432
115	OCSVM	OCSVM_score	0.454878	0.328029	0.819129
115	z-score / delta	ZDelta_score	0.449678	0.338225	0.803409
116	DIF	DIF_score	0.568927	0.441146	0.85
116	Standard IF	StandardIF_score	0.557842	0.435529	0.824
116	LOF	LOF_score	0.561307	0.43244	0.8334
116	OCSVM	OCSVM_score	0.439746	0.337372	0.7614
116	z-score / delta	ZDelta_score	0.402491	0.309287	0.7818
117	DIF	DIF_score	0.647337	0.51019	0.891696
117	Standard IF	StandardIF_score	0.567825	0.44	0.847043
117	LOF	LOF_score	0.510028	0.383212	0.828241
117	OCSVM	OCSVM_score	0.441482	0.331399	0.787505
117	z-score / delta	ZDelta_score	0.469533	0.359585	0.791618
118	DIF	DIF_score	0.609652	0.484523	0.879636
118	Standard IF	StandardIF_score	0.5461	0.425162	0.807636
118	LOF	LOF_score	0.554275	0.419676	0.835636
118	OCSVM	OCSVM_score	0.461687	0.349906	0.751636
118	z-score / delta	ZDelta_score	0.495782	0.38043	0.794909
119	DIF	DIF_score	0.549795	0.429011	0.850488
119	Standard IF	StandardIF_score	0.556259	0.438486	0.808227
119	LOF	LOF_score	0.561492	0.427339	0.819684
119	OCSVM	OCSVM_score	0.438772	0.333149	0.748122
119	z-score / delta	ZDelta_score	0.324553	0.25749	0.654207
120	DIF	DIF_score	0.582124	0.451538	0.838889
120	Standard IF	StandardIF_score	0.589008	0.461313	0.855903
120	LOF	LOF_score	0.586824	0.456984	0.839931
120	OCSVM	OCSVM_score	0.437269	0.332143	0.746007
120	z-score / delta	ZDelta_score	0.49477	0.388978	0.774306
121	DIF	DIF_score	0.576554	0.441539	0.902374
121	Standard IF	StandardIF_score	0.517377	0.394273	0.841026
121	LOF	LOF_score	0.582972	0.446945	0.864577
121	OCSVM	OCSVM_score	0.41533	0.311801	0.778917
121	z-score / delta	ZDelta_score	0.512473	0.399125	0.803229
122	DIF	DIF_score	0.517939	0.404247	0.831778
122	Standard IF	StandardIF_score	0.440159	0.337624	0.764222
122	LOF	LOF_score	0.467248	0.349315	0.780444
122	OCSVM	OCSVM_score	0.384858	0.291002	0.704667
122	z-score / delta	ZDelta_score	0.26839	0.208039	0.623111
123	DIF	DIF_score	0.571808	0.442465	0.867008
123	Standard IF	StandardIF_score	0.494075	0.378995	0.821885
123	LOF	LOF_score	0.558712	0.421496	0.854037
123	OCSVM	OCSVM_score	0.429495	0.32059	0.767811
123	z-score / delta	ZDelta_score	0.482108	0.367877	0.791377
124	DIF	DIF_score	0.556136	0.421127	0.831171
124	Standard IF	StandardIF_score	0.470551	0.337736	0.802476
124	LOF	LOF_score	0.506695	0.363437	0.825275
124	OCSVM	OCSVM_score	0.396869	0.285377	0.7443
124	z-score / delta	ZDelta_score	0.347454	0.264734	0.706958
125	DIF	DIF_score	0.590892	0.456286	0.813761
125	Standard IF	StandardIF_score	0.606981	0.470935	0.808111
125	LOF	LOF_score	0.61006	0.462564	0.829701
125	OCSVM	OCSVM_score	0.448301	0.337	0.680993
125	z-score / delta	ZDelta_score	0.398697	0.305888	0.665052
126	DIF	DIF_score	0.531508	0.402538	0.863043
126	Standard IF	StandardIF_score	0.514217	0.388562	0.857826
126	LOF	LOF_score	0.487774	0.357843	0.857391
126	OCSVM	OCSVM_score	0.38344	0.28727	0.763478
126	z-score / delta	ZDelta_score	0.364944	0.273848	0.734565
127	DIF	DIF_score	0.656195	0.519744	0.895973
127	Standard IF	StandardIF_score	0.532385	0.413928	0.787791
127	LOF	LOF_score	0.57615	0.438134	0.812173
127	OCSVM	OCSVM_score	0.496592	0.377688	0.791584
127	z-score / delta	ZDelta_score	0.510753	0.398159	0.776594
128	DIF	DIF_score	0.514883	0.39225	0.831828
128	Standard IF	StandardIF_score	0.474011	0.371255	0.78474
128	LOF	LOF_score	0.524171	0.396589	0.824332
128	OCSVM	OCSVM_score	0.445297	0.332485	0.753411
128	z-score / delta	ZDelta_score	0.556978	0.434659	0.812032
129	DIF	DIF_score	0.561655	0.435996	0.849733
129	Standard IF	StandardIF_score	0.498991	0.376439	0.800178
129	LOF	LOF_score	0.488454	0.358378	0.803922
129	OCSVM	OCSVM_score	0.363705	0.266974	0.72959
129	z-score / delta	ZDelta_score	0.446643	0.341008	0.767914
130	DIF	DIF_score	0.549359	0.425856	0.853204
130	Standard IF	StandardIF_score	0.544948	0.423342	0.855253
130	LOF	LOF_score	0.553963	0.423342	0.857675
130	OCSVM	OCSVM_score	0.433818	0.329483	0.797131
130	z-score / delta	ZDelta_score	0.408503	0.311466	0.789307
131	DIF	DIF_score	0.510407	0.384583	0.876938
131	Standard IF	StandardIF_score	0.495674	0.383746	0.830814
131	LOF	LOF_score	0.5425	0.406623	0.843992
131	OCSVM	OCSVM_score	0.412469	0.30549	0.764922
131	z-score / delta	ZDelta_score	0.46756	0.365612	0.798062
132	DIF	DIF_score	0.652024	0.509311	0.906977
132	Standard IF	StandardIF_score	0.625768	0.487062	0.90002
132	LOF	LOF_score	0.634008	0.481082	0.908368
132	OCSVM	OCSVM_score	0.525382	0.395838	0.817929
132	z-score / delta	ZDelta_score	0.539486	0.413359	0.83542
133	DIF	DIF_score	0.551274	0.426391	0.863867
133	Standard IF	StandardIF_score	0.518831	0.401289	0.813783
133	LOF	LOF_score	0.548565	0.409702	0.824139
133	OCSVM	OCSVM_score	0.403204	0.297157	0.719638
133	z-score / delta	ZDelta_score	0.446038	0.337568	0.723969
134	DIF	DIF_score	0.633808	0.490322	0.88711
134	Standard IF	StandardIF_score	0.623986	0.486705	0.870895
134	LOF	LOF_score	0.648595	0.494356	0.89142
134	OCSVM	OCSVM_score	0.492034	0.370402	0.759236
134	z-score / delta	ZDelta_score	0.409171	0.30919	0.696429
135	DIF	DIF_score	0.545354	0.422407	0.843941
135	Standard IF	StandardIF_score	0.543362	0.416792	0.833154
135	LOF	LOF_score	0.57312	0.428982	0.837648
135	OCSVM	OCSVM_score	0.386194	0.287357	0.725458
135	z-score / delta	ZDelta_score	0.469563	0.364059	0.761057
136	DIF	DIF_score	0.588603	0.451571	0.841346
136	Standard IF	StandardIF_score	0.583585	0.453399	0.852335
136	LOF	LOF_score	0.541211	0.404881	0.836367
136	OCSVM	OCSVM_score	0.490717	0.368598	0.788118
136	z-score / delta	ZDelta_score	0.552091	0.420913	0.8216
137	DIF	DIF_score	0.582551	0.453605	0.851425
137	Standard IF	StandardIF_score	0.604427	0.466867	0.861111
137	LOF	LOF_score	0.549531	0.414509	0.840095
137	OCSVM	OCSVM_score	0.433463	0.326924	0.793311
137	z-score / delta	ZDelta_score	0.45127	0.355382	0.774123
138	DIF	DIF_score	0.609328	0.468149	0.853877
138	Standard IF	StandardIF_score	0.619196	0.481125	0.826798
138	LOF	LOF_score	0.631251	0.480008	0.858097
138	OCSVM	OCSVM_score	0.488838	0.36979	0.756462
138	z-score / delta	ZDelta_score	0.489641	0.378719	0.794092
139	DIF	DIF_score	0.647476	0.508919	0.897861
139	Standard IF	StandardIF_score	0.552533	0.426462	0.820612
139	LOF	LOF_score	0.564984	0.427846	0.843473
139	OCSVM	OCSVM_score	0.459962	0.345113	0.78632
139	z-score / delta	ZDelta_score	0.473415	0.368355	0.801622
140	DIF	DIF_score	0.591425	0.466224	0.909052
140	Standard IF	StandardIF_score	0.567756	0.442229	0.86875
140	LOF	LOF_score	0.557678	0.420466	0.849784
140	OCSVM	OCSVM_score	0.445367	0.333694	0.809483
140	z-score / delta	ZDelta_score	0.472561	0.36606	0.804526
141	DIF	DIF_score	0.509213	0.393422	0.82803
141	Standard IF	StandardIF_score	0.513577	0.393422	0.819051
141	LOF	LOF_score	0.503965	0.37256	0.812024
141	OCSVM	OCSVM_score	0.481751	0.361306	0.7927
141	z-score / delta	ZDelta_score	0.474408	0.359384	0.779231
142	DIF	DIF_score	0.574867	0.443151	0.867809
142	Standard IF	StandardIF_score	0.524945	0.405991	0.812322
142	LOF	LOF_score	0.557091	0.424502	0.835577
142	OCSVM	OCSVM_score	0.472407	0.359991	0.809466
142	z-score / delta	ZDelta_score	0.550153	0.422568	0.848021
143	DIF	DIF_score	0.606069	0.470421	0.848346
143	Standard IF	StandardIF_score	0.60473	0.46627	0.849226
143	LOF	LOF_score	0.581548	0.44012	0.837087
143	OCSVM	OCSVM_score	0.472802	0.353369	0.746129
143	z-score / delta	ZDelta_score	0.517054	0.389204	0.766714
144	DIF	DIF_score	0.5353	0.412879	0.80293
144	Standard IF	StandardIF_score	0.529513	0.401704	0.828388
144	LOF	LOF_score	0.553525	0.414673	0.83022
144	OCSVM	OCSVM_score	0.444665	0.327199	0.776923
144	z-score / delta	ZDelta_score	0.481616	0.372868	0.750366
145	DIF	DIF_score	0.644561	0.501465	0.916235
145	Standard IF	StandardIF_score	0.616975	0.482594	0.861606
145	LOF	LOF_score	0.622236	0.474742	0.886525
145	OCSVM	OCSVM_score	0.448034	0.335205	0.768449
145	z-score / delta	ZDelta_score	0.483869	0.37281	0.791068
146	DIF	DIF_score	0.56838	0.43453	0.865326
146	Standard IF	StandardIF_score	0.58597	0.460929	0.864751
146	LOF	LOF_score	0.567993	0.431441	0.846169
146	OCSVM	OCSVM_score	0.523066	0.393949	0.77433
146	z-score / delta	ZDelta_score	0.510401	0.393668	0.781418
147	DIF	DIF_score	0.558799	0.43062	0.872727
147	Standard IF	StandardIF_score	0.551562	0.427419	0.850568
147	LOF	LOF_score	0.557577	0.426862	0.863826
147	OCSVM	OCSVM_score	0.474145	0.355869	0.800758
147	z-score / delta	ZDelta_score	0.437282	0.345011	0.733712
148	DIF	DIF_score	0.656852	0.519199	0.885917
148	Standard IF	StandardIF_score	0.614633	0.477867	0.856752
148	LOF	LOF_score	0.60659	0.453757	0.846922
148	OCSVM	OCSVM_score	0.493194	0.371369	0.768933
148	z-score / delta	ZDelta_score	0.543118	0.428269	0.771028
149	DIF	DIF_score	0.650297	0.494364	0.908333
149	Standard IF	StandardIF_score	0.63607	0.491203	0.911174
149	LOF	LOF_score	0.635318	0.48007	0.907197
149	OCSVM	OCSVM_score	0.487845	0.355002	0.816288
149	z-score / delta	ZDelta_score	0.508521	0.388674	0.792614
150	DIF	DIF_score	0.717654	0.570307	0.929048
150	Standard IF	StandardIF_score	0.619492	0.48566	0.876979
150	LOF	LOF_score	0.609123	0.46337	0.859241
150	OCSVM	OCSVM_score	0.472437	0.357938	0.786191
150	z-score / delta	ZDelta_score	0.511246	0.389937	0.817662
151	DIF	DIF_score	0.504634	0.393679	0.801034
151	Standard IF	StandardIF_score	0.439147	0.340798	0.772825
151	LOF	LOF_score	0.468918	0.355804	0.79888
151	OCSVM	OCSVM_score	0.317586	0.240466	0.685831
151	z-score / delta	ZDelta_score	0.354772	0.270337	0.736003
152	DIF	DIF_score	0.592496	0.450409	0.868503
152	Standard IF	StandardIF_score	0.481485	0.359953	0.818434
152	LOF	LOF_score	0.500788	0.365078	0.836452
152	OCSVM	OCSVM_score	0.457751	0.337374	0.77079
152	z-score / delta	ZDelta_score	0.442973	0.335573	0.756237
153	DIF	DIF_score	0.624099	0.483848	0.879057
153	Standard IF	StandardIF_score	0.623339	0.477621	0.903648
153	LOF	LOF_score	0.599819	0.450021	0.886313
153	OCSVM	OCSVM_score	0.480058	0.365522	0.791373
153	z-score / delta	ZDelta_score	0.456669	0.350236	0.778472
154	DIF	DIF_score	0.583714	0.458927	0.824716
154	Standard IF	StandardIF_score	0.546411	0.418768	0.80944
154	LOF	LOF_score	0.519555	0.385786	0.811203
154	OCSVM	OCSVM_score	0.454646	0.341487	0.769291
154	z-score / delta	ZDelta_score	0.390053	0.299258	0.712691
155	DIF	DIF_score	0.578933	0.444387	0.846253
155	Standard IF	StandardIF_score	0.510631	0.386703	0.813691
155	LOF	LOF_score	0.525412	0.395003	0.79963
155	OCSVM	OCSVM_score	0.432815	0.324316	0.757447
155	z-score / delta	ZDelta_score	0.52127	0.397355	0.7963
156	DIF	DIF_score	0.591767	0.459023	0.834951
156	Standard IF	StandardIF_score	0.548619	0.424595	0.809232
156	LOF	LOF_score	0.544897	0.411564	0.8031
156	OCSVM	OCSVM_score	0.397777	0.296345	0.711293
156	z-score / delta	ZDelta_score	0.449177	0.344765	0.767842
157	DIF	DIF_score	0.551364	0.427753	0.809833
157	Standard IF	StandardIF_score	0.523448	0.402146	0.808818
157	LOF	LOF_score	0.595553	0.451571	0.824462
157	OCSVM	OCSVM_score	0.415502	0.315687	0.754978
157	z-score / delta	ZDelta_score	0.457992	0.358779	0.772044
158	DIF	DIF_score	0.600758	0.463167	0.923506
158	Standard IF	StandardIF_score	0.57303	0.444028	0.922391
158	LOF	LOF_score	0.602613	0.456741	0.917261
158	OCSVM	OCSVM_score	0.496281	0.371386	0.884255
158	z-score / delta	ZDelta_score	0.441469	0.335204	0.832293
159	DIF	DIF_score	0.571545	0.442631	0.884403
159	Standard IF	StandardIF_score	0.568978	0.443885	0.876409
159	LOF	LOF_score	0.593595	0.450855	0.877639
159	OCSVM	OCSVM_score	0.512568	0.384505	0.81902
159	z-score / delta	ZDelta_score	0.552489	0.423256	0.838287
160	DIF	DIF_score	0.600868	0.468649	0.903014
160	Standard IF	StandardIF_score	0.519709	0.403273	0.832343
160	LOF	LOF_score	0.568593	0.433295	0.859083
160	OCSVM	OCSVM_score	0.456927	0.347997	0.810272
160	z-score / delta	ZDelta_score	0.44975	0.345893	0.803905
161	DIF	DIF_score	0.53107	0.406617	0.840926
161	Standard IF	StandardIF_score	0.470775	0.359473	0.808856
161	LOF	LOF_score	0.511634	0.379578	0.829082
161	OCSVM	OCSVM_score	0.378978	0.280853	0.758382
161	z-score / delta	ZDelta_score	0.388198	0.302068	0.75984
162	DIF	DIF_score	0.577269	0.446501	0.829855
162	Standard IF	StandardIF_score	0.546249	0.420496	0.782946
162	LOF	LOF_score	0.50469	0.373689	0.757702
162	OCSVM	OCSVM_score	0.505242	0.379874	0.748956
162	z-score / delta	ZDelta_score	0.544326	0.413609	0.776585
163	DIF	DIF_score	0.564907	0.438845	0.861513
163	Standard IF	StandardIF_score	0.460615	0.353135	0.762712
163	LOF	LOF_score	0.424595	0.315707	0.736875
163	OCSVM	OCSVM_score	0.365171	0.275495	0.683547
163	z-score / delta	ZDelta_score	0.375709	0.284678	0.698016
164	DIF	DIF_score	0.536091	0.415357	0.883907
164	Standard IF	StandardIF_score	0.471914	0.363022	0.813023
164	LOF	LOF_score	0.531456	0.403617	0.841674
164	OCSVM	OCSVM_score	0.368129	0.280418	0.76
164	z-score / delta	ZDelta_score	0.425927	0.342654	0.755721
165	DIF	DIF_score	0.533382	0.408397	0.830634
165	Standard IF	StandardIF_score	0.456141	0.353652	0.763122
165	LOF	LOF_score	0.481235	0.366633	0.771707
165	OCSVM	OCSVM_score	0.417454	0.31852	0.742634
165	z-score / delta	ZDelta_score	0.460992	0.35986	0.773854
166	DIF	DIF_score	0.494465	0.374478	0.744361
166	Standard IF	StandardIF_score	0.498843	0.386674	0.751671
166	LOF	LOF_score	0.464674	0.352303	0.7665
166	OCSVM	OCSVM_score	0.371416	0.281205	0.685255
166	z-score / delta	ZDelta_score	0.275188	0.210661	0.629073
167	DIF	DIF_score	0.609631	0.473354	0.905306
167	Standard IF	StandardIF_score	0.596789	0.464531	0.897325
167	LOF	LOF_score	0.5325	0.404031	0.850086
167	OCSVM	OCSVM_score	0.458082	0.346332	0.805004
167	z-score / delta	ZDelta_score	0.465339	0.360197	0.807593
168	DIF	DIF_score	0.597302	0.464534	0.870999
168	Standard IF	StandardIF_score	0.553396	0.433211	0.815219
168	LOF	LOF_score	0.519336	0.385606	0.826145
168	OCSVM	OCSVM_score	0.407185	0.31261	0.713245
168	z-score / delta	ZDelta_score	0.440106	0.338414	0.746214
169	DIF	DIF_score	0.624966	0.487993	0.86
169	Standard IF	StandardIF_score	0.590715	0.456576	0.850811
169	LOF	LOF_score	0.599641	0.450513	0.841261
169	OCSVM	OCSVM_score	0.5395	0.414825	0.788468
169	z-score / delta	ZDelta_score	0.544913	0.429569	0.799279
170	DIF	DIF_score	0.49677	0.381298	0.808653
170	Standard IF	StandardIF_score	0.470265	0.360579	0.783088
170	LOF	LOF_score	0.472126	0.35022	0.787414
170	OCSVM	OCSVM_score	0.398331	0.298008	0.720551
170	z-score / delta	ZDelta_score	0.392937	0.290963	0.739626
171	DIF	DIF_score	0.493524	0.380211	0.849605
171	Standard IF	StandardIF_score	0.461414	0.347191	0.787945
171	LOF	LOF_score	0.533991	0.40425	0.816008
171	OCSVM	OCSVM_score	0.38843	0.290823	0.751186
171	z-score / delta	ZDelta_score	0.477491	0.373994	0.798419
172	DIF	DIF_score	0.646261	0.508721	0.895451
172	Standard IF	StandardIF_score	0.583916	0.452751	0.838041
172	LOF	LOF_score	0.559802	0.425458	0.816764
172	OCSVM	OCSVM_score	0.398565	0.302296	0.726522
172	z-score / delta	ZDelta_score	0.439922	0.337485	0.748533
173	DIF	DIF_score	0.546664	0.424664	0.849668
173	Standard IF	StandardIF_score	0.543626	0.422448	0.854028
173	LOF	LOF_score	0.549676	0.404577	0.86005
173	OCSVM	OCSVM_score	0.430835	0.318412	0.751661
173	z-score / delta	ZDelta_score	0.585102	0.446275	0.822674
174	DIF	DIF_score	0.571443	0.448823	0.864155
174	Standard IF	StandardIF_score	0.554192	0.431884	0.85256
174	LOF	LOF_score	0.518744	0.385509	0.81971
174	OCSVM	OCSVM_score	0.487414	0.366904	0.801739
174	z-score / delta	ZDelta_score	0.540664	0.417583	0.812367
175	DIF	DIF_score	0.550509	0.441462	0.851852
175	Standard IF	StandardIF_score	0.554386	0.432769	0.835292
175	LOF	LOF_score	0.579656	0.43992	0.819444
175	OCSVM	OCSVM_score	0.499641	0.383554	0.783298
175	z-score / delta	ZDelta_score	0.532845	0.422253	0.771368
176	DIF	DIF_score	0.565415	0.443807	0.871038
176	Standard IF	StandardIF_score	0.50258	0.39005	0.835155
176	LOF	LOF_score	0.478081	0.360548	0.832787
176	OCSVM	OCSVM_score	0.384141	0.294027	0.752641
176	z-score / delta	ZDelta_score	0.385506	0.294736	0.73388
177	DIF	DIF_score	0.529725	0.409265	0.844062
177	Standard IF	StandardIF_score	0.537482	0.413044	0.839864
177	LOF	LOF_score	0.5612	0.427878	0.838864
177	OCSVM	OCSVM_score	0.485069	0.367982	0.762495
177	z-score / delta	ZDelta_score	0.507044	0.385055	0.82607
178	DIF	DIF_score	0.560077	0.438464	0.845208
178	Standard IF	StandardIF_score	0.523831	0.410641	0.815
178	LOF	LOF_score	0.517651	0.388608	0.804375
178	OCSVM	OCSVM_score	0.48596	0.365445	0.7675
178	z-score / delta	ZDelta_score	0.513137	0.394399	0.771458
179	DIF	DIF_score	0.592826	0.452986	0.877593
179	Standard IF	StandardIF_score	0.460534	0.353788	0.791852
179	LOF	LOF_score	0.491322	0.371512	0.788889
179	OCSVM	OCSVM_score	0.430431	0.327134	0.742778
179	z-score / delta	ZDelta_score	0.478793	0.369176	0.763519
180	DIF	DIF_score	0.599809	0.470019	0.862069
180	Standard IF	StandardIF_score	0.612569	0.478769	0.849963
180	LOF	LOF_score	0.627212	0.470853	0.881878
180	OCSVM	OCSVM_score	0.501283	0.377807	0.774578
180	z-score / delta	ZDelta_score	0.559396	0.43794	0.795855
181	DIF	DIF_score	0.570028	0.431891	0.854167
181	Standard IF	StandardIF_score	0.544302	0.407102	0.839506
181	LOF	LOF_score	0.525304	0.3919	0.83314
181	OCSVM	OCSVM_score	0.448478	0.32438	0.793403
181	z-score / delta	ZDelta_score	0.522863	0.394776	0.819252
182	DIF	DIF_score	0.574139	0.447211	0.851149
182	Standard IF	StandardIF_score	0.530935	0.408819	0.831034
182	LOF	LOF_score	0.51825	0.389901	0.819732
182	OCSVM	OCSVM_score	0.377976	0.282376	0.738889
182	z-score / delta	ZDelta_score	0.428359	0.327583	0.754598
183	DIF	DIF_score	0.578581	0.450742	0.84105
183	Standard IF	StandardIF_score	0.607532	0.480295	0.867921
183	LOF	LOF_score	0.584974	0.450464	0.856346
183	OCSVM	OCSVM_score	0.532706	0.409759	0.812733
183	z-score / delta	ZDelta_score	0.480852	0.373516	0.779454
184	DIF	DIF_score	0.631088	0.500682	0.869986
184	Standard IF	StandardIF_score	0.567662	0.444091	0.827454
184	LOF	LOF_score	0.575184	0.442968	0.858698
184	OCSVM	OCSVM_score	0.514346	0.392415	0.791171
184	z-score / delta	ZDelta_score	0.445624	0.34088	0.774239
185	DIF	DIF_score	0.541222	0.403761	0.84976
185	Standard IF	StandardIF_score	0.547379	0.419057	0.873598
185	LOF	LOF_score	0.558064	0.413867	0.858373
185	OCSVM	OCSVM_score	0.386373	0.284265	0.756811
185	z-score / delta	ZDelta_score	0.418097	0.324142	0.742989
186	DIF	DIF_score	0.662967	0.523992	0.887161
186	Standard IF	StandardIF_score	0.591677	0.456844	0.869418
186	LOF	LOF_score	0.599777	0.446896	0.880981
186	OCSVM	OCSVM_score	0.49236	0.369523	0.791268
186	z-score / delta	ZDelta_score	0.464731	0.355154	0.766946
187	DIF	DIF_score	0.576435	0.43888	0.885789
187	Standard IF	StandardIF_score	0.583001	0.448263	0.860877
187	LOF	LOF_score	0.621477	0.46427	0.894561
187	OCSVM	OCSVM_score	0.441049	0.329315	0.785614
187	z-score / delta	ZDelta_score	0.445511	0.341872	0.778772
188	DIF	DIF_score	0.627596	0.504172	0.905085
188	Standard IF	StandardIF_score	0.620772	0.490223	0.896351
188	LOF	LOF_score	0.642595	0.485389	0.923525
188	OCSVM	OCSVM_score	0.554239	0.426968	0.863354
188	z-score / delta	ZDelta_score	0.467442	0.375039	0.790179
189	DIF	DIF_score	0.630445	0.481637	0.878564
189	Standard IF	StandardIF_score	0.54864	0.430377	0.813012
189	LOF	LOF_score	0.569163	0.429823	0.815962
189	OCSVM	OCSVM_score	0.521565	0.395327	0.777778
189	z-score / delta	ZDelta_score	0.559641	0.432455	0.823337
190	DIF	DIF_score	0.570592	0.429159	0.827869
190	Standard IF	StandardIF_score	0.592092	0.452554	0.847316
190	LOF	LOF_score	0.636121	0.476499	0.867245
190	OCSVM	OCSVM_score	0.44437	0.327322	0.768402
190	z-score / delta	ZDelta_score	0.544615	0.418425	0.801189
191	DIF	DIF_score	0.6257	0.487085	0.890542
191	Standard IF	StandardIF_score	0.532586	0.410337	0.825397
191	LOF	LOF_score	0.519547	0.389696	0.821759
191	OCSVM	OCSVM_score	0.473044	0.359357	0.801918
191	z-score / delta	ZDelta_score	0.48677	0.379721	0.787864
192	DIF	DIF_score	0.55839	0.431112	0.840986
192	Standard IF	StandardIF_score	0.534688	0.411652	0.81455
192	LOF	LOF_score	0.491733	0.367449	0.814947
192	OCSVM	OCSVM_score	0.441206	0.334784	0.760087
192	z-score / delta	ZDelta_score	0.439948	0.339927	0.761678
193	DIF	DIF_score	0.58825	0.455206	0.872855
193	Standard IF	StandardIF_score	0.528656	0.410729	0.819216
193	LOF	LOF_score	0.548784	0.409209	0.813076
193	OCSVM	OCSVM_score	0.473006	0.354372	0.753296
193	z-score / delta	ZDelta_score	0.471029	0.357549	0.73939
194	DIF	DIF_score	0.532753	0.414305	0.797475
194	Standard IF	StandardIF_score	0.516108	0.399025	0.789865
194	LOF	LOF_score	0.511754	0.387078	0.796264
194	OCSVM	OCSVM_score	0.441853	0.33457	0.715323
194	z-score / delta	ZDelta_score	0.493097	0.380133	0.749914
195	DIF	DIF_score	0.503095	0.37961	0.829564
195	Standard IF	StandardIF_score	0.516338	0.385262	0.845744
195	LOF	LOF_score	0.516213	0.384297	0.821107
195	OCSVM	OCSVM_score	0.452875	0.330806	0.7779
195	z-score / delta	ZDelta_score	0.529048	0.400841	0.812466
196	DIF	DIF_score	0.562529	0.427372	0.868889
196	Standard IF	StandardIF_score	0.530682	0.394752	0.837576
196	LOF	LOF_score	0.519124	0.381483	0.836162
196	OCSVM	OCSVM_score	0.423429	0.310715	0.769293
196	z-score / delta	ZDelta_score	0.31623	0.241468	0.676162
197	DIF	DIF_score	0.544775	0.414299	0.836485
197	Standard IF	StandardIF_score	0.506463	0.388177	0.83841
197	LOF	LOF_score	0.58614	0.437105	0.864321
197	OCSVM	OCSVM_score	0.421127	0.307183	0.772934
197	z-score / delta	ZDelta_score	0.421012	0.319069	0.75105
198	DIF	DIF_score	0.660136	0.514093	0.889584
198	Standard IF	StandardIF_score	0.610483	0.467739	0.858647
198	LOF	LOF_score	0.608936	0.453158	0.864571
198	OCSVM	OCSVM_score	0.53682	0.400202	0.821952
198	z-score / delta	ZDelta_score	0.571225	0.431838	0.818002
199	DIF	DIF_score	0.650726	0.49234	0.879795
199	Standard IF	StandardIF_score	0.597065	0.45343	0.849537
199	LOF	LOF_score	0.585921	0.438145	0.823247
199	OCSVM	OCSVM_score	0.530606	0.393399	0.791501
199	z-score / delta	ZDelta_score	0.533031	0.400625	0.796462
200	DIF	DIF_score	0.556299	0.43511	0.827621
200	Standard IF	StandardIF_score	0.576891	0.448977	0.824395
200	LOF	LOF_score	0.518866	0.396198	0.807661
200	OCSVM	OCSVM_score	0.437459	0.333089	0.752218
200	z-score / delta	ZDelta_score	0.429258	0.332382	0.736089
201	DIF	DIF_score	0.617949	0.471816	0.865942
201	Standard IF	StandardIF_score	0.558304	0.428098	0.819022
201	LOF	LOF_score	0.5441	0.404493	0.831703
201	OCSVM	OCSVM_score	0.404851	0.30337	0.73279
201	z-score / delta	ZDelta_score	0.441122	0.338288	0.748913
202	DIF	DIF_score	0.638261	0.507768	0.896904
202	Standard IF	StandardIF_score	0.537388	0.415624	0.806826
202	LOF	LOF_score	0.495365	0.372743	0.80102
202	OCSVM	OCSVM_score	0.473194	0.362196	0.770232
202	z-score / delta	ZDelta_score	0.492552	0.377322	0.7924
203	DIF	DIF_score	0.702788	0.560156	0.94009
203	Standard IF	StandardIF_score	0.670974	0.532123	0.938964
203	LOF	LOF_score	0.631424	0.485961	0.929955
203	OCSVM	OCSVM_score	0.574012	0.441193	0.884459
203	z-score / delta	ZDelta_score	0.59771	0.462392	0.876351
204	DIF	DIF_score	0.62375	0.488623	0.879741
204	Standard IF	StandardIF_score	0.605491	0.470539	0.853839
204	LOF	LOF_score	0.602947	0.459132	0.86087
204	OCSVM	OCSVM_score	0.511789	0.387629	0.787974
204	z-score / delta	ZDelta_score	0.47655	0.374553	0.756152
205	DIF	DIF_score	0.555319	0.429918	0.862252
205	Standard IF	StandardIF_score	0.526874	0.399082	0.875459
205	LOF	LOF_score	0.519239	0.39037	0.85033
205	OCSVM	OCSVM_score	0.376235	0.277393	0.777696
205	z-score / delta	ZDelta_score	0.398262	0.306294	0.745965
206	DIF	DIF_score	0.534304	0.40913	0.819115
206	Standard IF	StandardIF_score	0.472338	0.357392	0.784425
206	LOF	LOF_score	0.540949	0.403458	0.826195
206	OCSVM	OCSVM_score	0.415784	0.318796	0.719823
206	z-score / delta	ZDelta_score	0.4666	0.356562	0.720354
207	DIF	DIF_score	0.59604	0.452353	0.874545
207	Standard IF	StandardIF_score	0.565064	0.431449	0.815458
207	LOF	LOF_score	0.612969	0.460157	0.840119
207	OCSVM	OCSVM_score	0.500084	0.374034	0.775902
207	z-score / delta	ZDelta_score	0.477774	0.368739	0.755048
208	DIF	DIF_score	0.637857	0.501338	0.875337
208	Standard IF	StandardIF_score	0.602311	0.469913	0.845479
208	LOF	LOF_score	0.603604	0.465046	0.839238
208	OCSVM	OCSVM_score	0.500606	0.386206	0.768219
208	z-score / delta	ZDelta_score	0.490887	0.380088	0.745614
209	DIF	DIF_score	0.585492	0.456508	0.864125
209	Standard IF	StandardIF_score	0.503203	0.381979	0.80845
209	LOF	LOF_score	0.518328	0.388339	0.815252
209	OCSVM	OCSVM_score	0.384687	0.287677	0.736663
209	z-score / delta	ZDelta_score	0.437261	0.335934	0.749373
210	DIF	DIF_score	0.581411	0.451396	0.900962
210	Standard IF	StandardIF_score	0.491751	0.375067	0.842021
210	LOF	LOF_score	0.467776	0.340296	0.844026
210	OCSVM	OCSVM_score	0.408527	0.301785	0.817963
210	z-score / delta	ZDelta_score	0.40077	0.309958	0.787289
211	DIF	DIF_score	0.555578	0.427929	0.832548
211	Standard IF	StandardIF_score	0.564748	0.431681	0.820338
211	LOF	LOF_score	0.570168	0.427373	0.852433
211	OCSVM	OCSVM_score	0.442108	0.335659	0.746729
211	z-score / delta	ZDelta_score	0.43538	0.333992	0.771498
212	DIF	DIF_score	0.534115	0.405024	0.856069
212	Standard IF	StandardIF_score	0.562225	0.439667	0.856403
212	LOF	LOF_score	0.593365	0.447258	0.859576
212	OCSVM	OCSVM_score	0.40156	0.301784	0.739856
212	z-score / delta	ZDelta_score	0.528812	0.408888	0.81249
213	DIF	DIF_score	0.673871	0.532735	0.912972
213	Standard IF	StandardIF_score	0.617368	0.483182	0.866174
213	LOF	LOF_score	0.597269	0.45084	0.860632
213	OCSVM	OCSVM_score	0.581798	0.449729	0.835796
213	z-score / delta	ZDelta_score	0.578125	0.459723	0.826149
214	DIF	DIF_score	0.59229	0.464982	0.875392
214	Standard IF	StandardIF_score	0.56162	0.436147	0.842868
214	LOF	LOF_score	0.595607	0.45342	0.851097
214	OCSVM	OCSVM_score	0.465764	0.351592	0.774099
214	z-score / delta	ZDelta_score	0.473225	0.367612	0.762147
215	DIF	DIF_score	0.666297	0.522012	0.902354
215	Standard IF	StandardIF_score	0.630394	0.49578	0.850796
215	LOF	LOF_score	0.606918	0.460664	0.843501
215	OCSVM	OCSVM_score	0.480172	0.367255	0.757294
215	z-score / delta	ZDelta_score	0.551002	0.426937	0.827586
216	DIF	DIF_score	0.56761	0.446621	0.835028
216	Standard IF	StandardIF_score	0.557354	0.438531	0.846139
216	LOF	LOF_score	0.569803	0.440205	0.845009
216	OCSVM	OCSVM_score	0.405336	0.303094	0.754802
216	z-score / delta	ZDelta_score	0.442281	0.345636	0.747269
217	DIF	DIF_score	0.577369	0.449998	0.86457
217	Standard IF	StandardIF_score	0.583	0.453921	0.858151
217	LOF	LOF_score	0.579173	0.43865	0.853872
217	OCSVM	OCSVM_score	0.493483	0.36776	0.811724
217	z-score / delta	ZDelta_score	0.468165	0.3679	0.746256
218	DIF	DIF_score	0.623326	0.490531	0.866525
218	Standard IF	StandardIF_score	0.507166	0.396964	0.850636
218	LOF	LOF_score	0.56305	0.432748	0.854237
218	OCSVM	OCSVM_score	0.468209	0.353522	0.8125
218	z-score / delta	ZDelta_score	0.607044	0.473544	0.841102
219	DIF	DIF_score	0.521129	0.403107	0.806627
219	Standard IF	StandardIF_score	0.532776	0.41129	0.798387
219	LOF	LOF_score	0.551271	0.417638	0.803822
219	OCSVM	OCSVM_score	0.376588	0.29011	0.691795
219	z-score / delta	ZDelta_score	0.329675	0.249059	0.698282
220	DIF	DIF_score	0.542854	0.422449	0.872205
220	Standard IF	StandardIF_score	0.555734	0.424798	0.855693
220	LOF	LOF_score	0.582172	0.439582	0.855693
220	OCSVM	OCSVM_score	0.495633	0.364557	0.783282
220	z-score / delta	ZDelta_score	0.523168	0.397026	0.762642
221	DIF	DIF_score	0.606772	0.470535	0.865613
221	Standard IF	StandardIF_score	0.508443	0.389805	0.806719
221	LOF	LOF_score	0.58214	0.44021	0.845257
221	OCSVM	OCSVM_score	0.454163	0.341339	0.743676
221	z-score / delta	ZDelta_score	0.520304	0.397283	0.773518
222	DIF	DIF_score	0.593015	0.459892	0.893597
222	Standard IF	StandardIF_score	0.597715	0.465077	0.878343
222	LOF	LOF_score	0.582104	0.438589	0.872128
222	OCSVM	OCSVM_score	0.464677	0.352539	0.799247
222	z-score / delta	ZDelta_score	0.467237	0.357024	0.790395
223	DIF	DIF_score	0.570784	0.444581	0.83398
223	Standard IF	StandardIF_score	0.541916	0.425189	0.806104
223	LOF	LOF_score	0.597191	0.45317	0.848977
223	OCSVM	OCSVM_score	0.459387	0.347756	0.77717
223	z-score / delta	ZDelta_score	0.428993	0.336258	0.74259
224	DIF	DIF_score	0.554765	0.423125	0.842105
224	Standard IF	StandardIF_score	0.537741	0.409331	0.828679
224	LOF	LOF_score	0.556283	0.408504	0.845686
224	OCSVM	OCSVM_score	0.392639	0.295394	0.720372
224	z-score / delta	ZDelta_score	0.41244	0.318568	0.744182
225	DIF	DIF_score	0.519475	0.391651	0.826491
225	Standard IF	StandardIF_score	0.541582	0.409406	0.827895
225	LOF	LOF_score	0.575072	0.419531	0.852105
225	OCSVM	OCSVM_score	0.46471	0.34116	0.761754
225	z-score / delta	ZDelta_score	0.466764	0.356695	0.757544
226	DIF	DIF_score	0.632426	0.494913	0.897772
226	Standard IF	StandardIF_score	0.581425	0.441766	0.864819
226	LOF	LOF_score	0.566219	0.419736	0.87287
226	OCSVM	OCSVM_score	0.407597	0.296094	0.785621
226	z-score / delta	ZDelta_score	0.373943	0.284666	0.753604
227	DIF	DIF_score	0.510945	0.39333	0.84162
227	Standard IF	StandardIF_score	0.498484	0.38108	0.835782
227	LOF	LOF_score	0.51729	0.390825	0.812994
227	OCSVM	OCSVM_score	0.387656	0.291431	0.734652
227	z-score / delta	ZDelta_score	0.42022	0.322892	0.740301
228	DIF	DIF_score	0.612981	0.473115	0.883925
228	Standard IF	StandardIF_score	0.585425	0.444042	0.875514
228	LOF	LOF_score	0.591382	0.441574	0.862804
228	OCSVM	OCSVM_score	0.51752	0.377806	0.817196
228	z-score / delta	ZDelta_score	0.460512	0.355453	0.775514
229	DIF	DIF_score	0.508983	0.397601	0.815459
229	Standard IF	StandardIF_score	0.50503	0.383468	0.802512
229	LOF	LOF_score	0.45706	0.336911	0.772947
229	OCSVM	OCSVM_score	0.382122	0.284396	0.729855
229	z-score / delta	ZDelta_score	0.414873	0.316127	0.760773
230	DIF	DIF_score	0.617022	0.476351	0.873988
230	Standard IF	StandardIF_score	0.601466	0.460501	0.870277
230	LOF	LOF_score	0.60521	0.453549	0.868927
230	OCSVM	OCSVM_score	0.478297	0.351632	0.819838
230	z-score / delta	ZDelta_score	0.489361	0.371376	0.80415
231	DIF	DIF_score	0.571591	0.440499	0.851341
231	Standard IF	StandardIF_score	0.546437	0.423978	0.814083
231	LOF	LOF_score	0.534219	0.402655	0.809054
231	OCSVM	OCSVM_score	0.441361	0.335299	0.766021
231	z-score / delta	ZDelta_score	0.500961	0.389099	0.804583
232	DIF	DIF_score	0.629137	0.495851	0.845282
232	Standard IF	StandardIF_score	0.56072	0.430889	0.804381
232	LOF	LOF_score	0.575844	0.437193	0.802543
232	OCSVM	OCSVM_score	0.362786	0.273965	0.684743
232	z-score / delta	ZDelta_score	0.444845	0.341669	0.741115
233	DIF	DIF_score	0.618971	0.481334	0.868927
233	Standard IF	StandardIF_score	0.579289	0.458562	0.842373
233	LOF	LOF_score	0.540736	0.409964	0.814501
233	OCSVM	OCSVM_score	0.487452	0.369696	0.797175
233	z-score / delta	ZDelta_score	0.511452	0.397606	0.786629
234	DIF	DIF_score	0.500902	0.389838	0.809047
234	Standard IF	StandardIF_score	0.477338	0.36389	0.764436
234	LOF	LOF_score	0.51009	0.380958	0.791119
234	OCSVM	OCSVM_score	0.369295	0.268703	0.712112
234	z-score / delta	ZDelta_score	0.499625	0.379847	0.779445
235	DIF	DIF_score	0.625575	0.492992	0.875761
235	Standard IF	StandardIF_score	0.544984	0.420843	0.8285
235	LOF	LOF_score	0.588523	0.447725	0.858754
235	OCSVM	OCSVM_score	0.498929	0.381844	0.775152
235	z-score / delta	ZDelta_score	0.504007	0.383098	0.806122
236	DIF	DIF_score	0.504324	0.38698	0.80713
236	Standard IF	StandardIF_score	0.497915	0.382002	0.796078
236	LOF	LOF_score	0.514607	0.384906	0.78984
236	OCSVM	OCSVM_score	0.402679	0.304011	0.718182
236	z-score / delta	ZDelta_score	0.383359	0.297927	0.688948
237	DIF	DIF_score	0.47218	0.361153	0.80266
237	Standard IF	StandardIF_score	0.47292	0.358961	0.796549
237	LOF	LOF_score	0.490458	0.367731	0.805356
237	OCSVM	OCSVM_score	0.400202	0.298392	0.729331
237	z-score / delta	ZDelta_score	0.457197	0.347587	0.756111
238	DIF	DIF_score	0.588	0.445305	0.830463
238	Standard IF	StandardIF_score	0.614693	0.472465	0.854864
238	LOF	LOF_score	0.607082	0.456945	0.82807
238	OCSVM	OCSVM_score	0.515364	0.387797	0.78756
238	z-score / delta	ZDelta_score	0.4677	0.354678	0.771132
239	DIF	DIF_score	0.585758	0.449475	0.89015
239	Standard IF	StandardIF_score	0.450902	0.346801	0.808003
239	LOF	LOF_score	0.499671	0.371779	0.834552
239	OCSVM	OCSVM_score	0.452023	0.334657	0.806079
239	z-score / delta	ZDelta_score	0.542077	0.419666	0.819354
240	DIF	DIF_score	0.565247	0.436462	0.834647
240	Standard IF	StandardIF_score	0.529217	0.409226	0.797209
240	LOF	LOF_score	0.536008	0.4066	0.807553
240	OCSVM	OCSVM_score	0.456037	0.343695	0.750903
240	z-score / delta	ZDelta_score	0.468258	0.358211	0.777011
241	DIF	DIF_score	0.507016	0.386718	0.863166
241	Standard IF	StandardIF_score	0.513378	0.39524	0.831934
241	LOF	LOF_score	0.531627	0.397989	0.8374
241	OCSVM	OCSVM_score	0.358131	0.264387	0.747414
241	z-score / delta	ZDelta_score	0.462546	0.355791	0.76869
242	DIF	DIF_score	0.605151	0.475389	0.835885
242	Standard IF	StandardIF_score	0.566981	0.440123	0.78134
242	LOF	LOF_score	0.535536	0.402636	0.792663
242	OCSVM	OCSVM_score	0.449781	0.344185	0.72185
242	z-score / delta	ZDelta_score	0.440318	0.349183	0.74992
243	DIF	DIF_score	0.595665	0.468759	0.866415
243	Standard IF	StandardIF_score	0.548278	0.423926	0.81717
243	LOF	LOF_score	0.501423	0.373609	0.79283
243	OCSVM	OCSVM_score	0.475339	0.355648	0.762075
243	z-score / delta	ZDelta_score	0.497939	0.376076	0.773019
244	DIF	DIF_score	0.634225	0.494998	0.88359
244	Standard IF	StandardIF_score	0.648813	0.507064	0.90735
244	LOF	LOF_score	0.684218	0.531898	0.907692
244	OCSVM	OCSVM_score	0.529027	0.405623	0.840513
244	z-score / delta	ZDelta_score	0.522689	0.409973	0.804444
245	DIF	DIF_score	0.501357	0.385462	0.826637
245	Standard IF	StandardIF_score	0.459584	0.34719	0.824405
245	LOF	LOF_score	0.47422	0.355913	0.828869
245	OCSVM	OCSVM_score	0.370837	0.281621	0.763641
245	z-score / delta	ZDelta_score	0.397508	0.308918	0.765873
246	DIF	DIF_score	0.587629	0.459398	0.872808
246	Standard IF	StandardIF_score	0.532337	0.413129	0.841363
246	LOF	LOF_score	0.529726	0.396635	0.874219
246	OCSVM	OCSVM_score	0.446275	0.336948	0.786535
246	z-score / delta	ZDelta_score	0.41506	0.319195	0.719008
247	DIF	DIF_score	0.536674	0.420024	0.81572
247	Standard IF	StandardIF_score	0.559848	0.440451	0.828381
247	LOF	LOF_score	0.569819	0.438056	0.834359
247	OCSVM	OCSVM_score	0.427281	0.323101	0.758924
247	z-score / delta	ZDelta_score	0.472455	0.364518	0.770705
248	DIF	DIF_score	0.601117	0.459642	0.884033
248	Standard IF	StandardIF_score	0.599977	0.462968	0.854895
248	LOF	LOF_score	0.647472	0.485828	0.895299
248	OCSVM	OCSVM_score	0.484422	0.365843	0.761461
248	z-score / delta	ZDelta_score	0.435181	0.326911	0.741647
249	DIF	DIF_score	0.679104	0.53027	0.884516
249	Standard IF	StandardIF_score	0.68397	0.528361	0.894355
249	LOF	LOF_score	0.62324	0.468791	0.862419
249	OCSVM	OCSVM_score	0.559245	0.415355	0.819839
249	z-score / delta	ZDelta_score	0.558257	0.425852	0.795806
250	DIF	DIF_score	0.511312	0.404116	0.870144
250	Standard IF	StandardIF_score	0.494544	0.382402	0.79772
250	LOF	LOF_score	0.532978	0.408231	0.860008
250	OCSVM	OCSVM_score	0.384925	0.290154	0.748733
250	z-score / delta	ZDelta_score	0.447887	0.349335	0.790329
251	DIF	DIF_score	0.628814	0.485299	0.873619
251	Standard IF	StandardIF_score	0.541505	0.412198	0.802471
251	LOF	LOF_score	0.580826	0.439093	0.838233
251	OCSVM	OCSVM_score	0.531178	0.398405	0.810335
251	z-score / delta	ZDelta_score	0.469537	0.365578	0.759596
252	DIF	DIF_score	0.503155	0.382404	0.827327
252	Standard IF	StandardIF_score	0.501856	0.379381	0.824887
252	LOF	LOF_score	0.530615	0.399305	0.849474
252	OCSVM	OCSVM_score	0.393246	0.294189	0.762387
252	z-score / delta	ZDelta_score	0.401548	0.304082	0.742492
253	DIF	DIF_score	0.608936	0.476338	0.846042
253	Standard IF	StandardIF_score	0.535363	0.416761	0.802106
253	LOF	LOF_score	0.498369	0.368716	0.769063
253	OCSVM	OCSVM_score	0.438244	0.328632	0.722041
253	z-score / delta	ZDelta_score	0.559211	0.427606	0.784677
254	DIF	DIF_score	0.507452	0.395762	0.844757
254	Standard IF	StandardIF_score	0.507776	0.394076	0.84173
254	LOF	LOF_score	0.528391	0.401944	0.855568
254	OCSVM	OCSVM_score	0.420497	0.320445	0.772973
254	z-score / delta	ZDelta_score	0.473657	0.364427	0.807351
255	DIF	DIF_score	0.516049	0.386722	0.791246
255	Standard IF	StandardIF_score	0.487342	0.370895	0.779461
255	LOF	LOF_score	0.556554	0.414109	0.790236
255	OCSVM	OCSVM_score	0.428217	0.312543	0.707744
255	z-score / delta	ZDelta_score	0.533792	0.405576	0.745791
256	DIF	DIF_score	0.647114	0.498206	0.87395
256	Standard IF	StandardIF_score	0.546518	0.42121	0.784127
256	LOF	LOF_score	0.553155	0.41296	0.81718
256	OCSVM	OCSVM_score	0.445996	0.336789	0.701774
256	z-score / delta	ZDelta_score	0.469313	0.349988	0.747339
257	DIF	DIF_score	0.513614	0.401015	0.835706
257	Standard IF	StandardIF_score	0.48463	0.376446	0.81262
257	LOF	LOF_score	0.482256	0.361316	0.801462
257	OCSVM	OCSVM_score	0.337263	0.255267	0.72297
257	z-score / delta	ZDelta_score	0.450916	0.343687	0.814929
258	DIF	DIF_score	0.560378	0.429515	0.83444
258	Standard IF	StandardIF_score	0.567032	0.439194	0.804633
258	LOF	LOF_score	0.55284	0.417926	0.802078
258	OCSVM	OCSVM_score	0.413588	0.308997	0.721683
258	z-score / delta	ZDelta_score	0.436885	0.330674	0.737694
259	DIF	DIF_score	0.522028	0.400634	0.83642
259	Standard IF	StandardIF_score	0.550672	0.432702	0.819252
259	LOF	LOF_score	0.580774	0.431596	0.86902
259	OCSVM	OCSVM_score	0.423936	0.321572	0.749614
259	z-score / delta	ZDelta_score	0.467739	0.355989	0.779128
260	DIF	DIF_score	0.670083	0.519862	0.890253
260	Standard IF	StandardIF_score	0.587854	0.455521	0.827939
260	LOF	LOF_score	0.580914	0.441238	0.81994
260	OCSVM	OCSVM_score	0.392936	0.297163	0.730841
260	z-score / delta	ZDelta_score	0.386073	0.293974	0.727121
261	DIF	DIF_score	0.616599	0.478452	0.864254
261	Standard IF	StandardIF_score	0.572693	0.438987	0.867544
261	LOF	LOF_score	0.525147	0.389622	0.866228
261	OCSVM	OCSVM_score	0.53891	0.409006	0.835965
261	z-score / delta	ZDelta_score	0.504504	0.389483	0.789912
262	DIF	DIF_score	0.704306	0.564374	0.923285
262	Standard IF	StandardIF_score	0.664519	0.526226	0.869856
262	LOF	LOF_score	0.631719	0.486414	0.866348
262	OCSVM	OCSVM_score	0.557135	0.421772	0.817384
262	z-score / delta	ZDelta_score	0.561578	0.437169	0.8126
263	DIF	DIF_score	0.577178	0.446217	0.825346
263	Standard IF	StandardIF_score	0.554278	0.4259	0.820671
263	LOF	LOF_score	0.496779	0.373103	0.763233
263	OCSVM	OCSVM_score	0.375044	0.279948	0.710469
263	z-score / delta	ZDelta_score	0.474301	0.358867	0.769912
264	DIF	DIF_score	0.582577	0.449139	0.879494
264	Standard IF	StandardIF_score	0.561067	0.424588	0.901321
264	LOF	LOF_score	0.594576	0.449278	0.895818
264	OCSVM	OCSVM_score	0.403448	0.297114	0.798606
264	z-score / delta	ZDelta_score	0.41148	0.30724	0.787968
265	DIF	DIF_score	0.602874	0.467894	0.878011
265	Standard IF	StandardIF_score	0.600237	0.459443	0.887141
265	LOF	LOF_score	0.596862	0.451545	0.891608
265	OCSVM	OCSVM_score	0.462222	0.345829	0.805361
265	z-score / delta	ZDelta_score	0.48226	0.368552	0.783217
266	DIF	DIF_score	0.567748	0.4297	0.842582
266	Standard IF	StandardIF_score	0.454967	0.343624	0.767851
266	LOF	LOF_score	0.467013	0.347716	0.776915
266	OCSVM	OCSVM_score	0.389719	0.289332	0.72808
266	z-score / delta	ZDelta_score	0.486701	0.372816	0.783574
267	DIF	DIF_score	0.597383	0.449451	0.897415
267	Standard IF	StandardIF_score	0.586644	0.446022	0.911593
267	LOF	LOF_score	0.579166	0.42668	0.907214
267	OCSVM	OCSVM_score	0.460528	0.338614	0.814012
267	z-score / delta	ZDelta_score	0.39362	0.302812	0.76397
268	DIF	DIF_score	0.636084	0.493474	0.845563
268	Standard IF	StandardIF_score	0.567782	0.436847	0.793501
268	LOF	LOF_score	0.584232	0.431573	0.830538
268	OCSVM	OCSVM_score	0.506762	0.382024	0.750349
268	z-score / delta	ZDelta_score	0.547036	0.419637	0.769741
269	DIF	DIF_score	0.665885	0.519503	0.888767
269	Standard IF	StandardIF_score	0.665186	0.517992	0.891149
269	LOF	LOF_score	0.564298	0.415369	0.872641
269	OCSVM	OCSVM_score	0.492839	0.368797	0.7779
269	z-score / delta	ZDelta_score	0.476079	0.356983	0.76379
270	DIF	DIF_score	0.627934	0.496554	0.879835
270	Standard IF	StandardIF_score	0.610677	0.4724	0.858974
270	LOF	LOF_score	0.566712	0.431309	0.865276
270	OCSVM	OCSVM_score	0.522855	0.389664	0.808779
270	z-score / delta	ZDelta_score	0.427525	0.326224	0.741199
271	DIF	DIF_score	0.554154	0.435886	0.838266
271	Standard IF	StandardIF_score	0.479344	0.376143	0.77019
271	LOF	LOF_score	0.467714	0.348475	0.772727
271	OCSVM	OCSVM_score	0.417376	0.309931	0.716702
271	z-score / delta	ZDelta_score	0.433413	0.330855	0.715856
272	DIF	DIF_score	0.636547	0.493064	0.854372
272	Standard IF	StandardIF_score	0.598217	0.462699	0.840519
272	LOF	LOF_score	0.591009	0.44731	0.844502
272	OCSVM	OCSVM_score	0.447256	0.337938	0.750649
272	z-score / delta	ZDelta_score	0.4606	0.358823	0.791515
273	DIF	DIF_score	0.606696	0.476758	0.86955
273	Standard IF	StandardIF_score	0.551379	0.423716	0.844505
273	LOF	LOF_score	0.554879	0.415428	0.841622
273	OCSVM	OCSVM_score	0.495415	0.368049	0.79045
273	z-score / delta	ZDelta_score	0.551311	0.427445	0.802342
274	DIF	DIF_score	0.652176	0.509528	0.908107
274	Standard IF	StandardIF_score	0.585788	0.454965	0.865554
274	LOF	LOF_score	0.528823	0.392628	0.857667
274	OCSVM	OCSVM_score	0.457168	0.344591	0.793287
274	z-score / delta	ZDelta_score	0.488578	0.37694	0.790719
275	DIF	DIF_score	0.585112	0.457783	0.891093
275	Standard IF	StandardIF_score	0.541101	0.419274	0.846376
275	LOF	LOF_score	0.54429	0.412996	0.821854
275	OCSVM	OCSVM_score	0.516562	0.391369	0.802741
275	z-score / delta	ZDelta_score	0.502566	0.388299	0.785972
276	DIF	DIF_score	0.512565	0.405048	0.858793
276	Standard IF	StandardIF_score	0.469226	0.360004	0.807018
276	LOF	LOF_score	0.466051	0.351357	0.825203
276	OCSVM	OCSVM_score	0.383309	0.290276	0.773214
276	z-score / delta	ZDelta_score	0.486059	0.370602	0.808515
277	DIF	DIF_score	0.582944	0.464865	0.863837
277	Standard IF	StandardIF_score	0.565944	0.446381	0.838103
277	LOF	LOF_score	0.577123	0.452637	0.834646
277	OCSVM	OCSVM_score	0.4858	0.375006	0.810447
277	z-score / delta	ZDelta_score	0.491806	0.384248	0.800269
278	DIF	DIF_score	0.630683	0.494259	0.873051
278	Standard IF	StandardIF_score	0.596026	0.469717	0.828305
278	LOF	LOF_score	0.663714	0.510156	0.845085
278	OCSVM	OCSVM_score	0.476389	0.356767	0.779322
278	z-score / delta	ZDelta_score	0.524282	0.405991	0.781864
279	DIF	DIF_score	0.627713	0.48385	0.833073
279	Standard IF	StandardIF_score	0.56982	0.442971	0.791081
279	LOF	LOF_score	0.557236	0.422531	0.801839
279	OCSVM	OCSVM_score	0.413859	0.310666	0.71265
279	z-score / delta	ZDelta_score	0.380246	0.288017	0.668228
280	DIF	DIF_score	0.659032	0.525889	0.88697
280	Standard IF	StandardIF_score	0.583366	0.448649	0.853218
280	LOF	LOF_score	0.560718	0.421122	0.839874
280	OCSVM	OCSVM_score	0.486214	0.369765	0.797488
280	z-score / delta	ZDelta_score	0.522168	0.401401	0.826531
281	DIF	DIF_score	0.556169	0.428339	0.822545
281	Standard IF	StandardIF_score	0.514247	0.399131	0.806548
281	LOF	LOF_score	0.491246	0.366616	0.796503
281	OCSVM	OCSVM_score	0.360655	0.271415	0.702567
281	z-score / delta	ZDelta_score	0.34405	0.26053	0.684896
282	DIF	DIF_score	0.625218	0.478845	0.870536
282	Standard IF	StandardIF_score	0.598389	0.448264	0.897727
282	LOF	LOF_score	0.55934	0.414086	0.862216
282	OCSVM	OCSVM_score	0.506051	0.374926	0.834213
282	z-score / delta	ZDelta_score	0.516987	0.394575	0.827516
283	DIF	DIF_score	0.636677	0.490486	0.882171
283	Standard IF	StandardIF_score	0.533844	0.414041	0.814729
283	LOF	LOF_score	0.513978	0.383129	0.831395
283	OCSVM	OCSVM_score	0.441739	0.328406	0.76376
283	z-score / delta	ZDelta_score	0.424464	0.330913	0.786628
284	DIF	DIF_score	0.619056	0.464241	0.866162
284	Standard IF	StandardIF_score	0.540637	0.408048	0.823906
284	LOF	LOF_score	0.568171	0.416484	0.848822
284	OCSVM	OCSVM_score	0.482792	0.356753	0.787879
284	z-score / delta	ZDelta_score	0.422093	0.329813	0.74697
285	DIF	DIF_score	0.610046	0.474334	0.906889
285	Standard IF	StandardIF_score	0.522707	0.399642	0.852
285	LOF	LOF_score	0.446779	0.33548	0.819556
285	OCSVM	OCSVM_score	0.452225	0.342781	0.805333
285	z-score / delta	ZDelta_score	0.415967	0.318071	0.784667
286	DIF	DIF_score	0.543952	0.416499	0.822353
286	Standard IF	StandardIF_score	0.512894	0.39252	0.785034
286	LOF	LOF_score	0.468254	0.343881	0.789414
286	OCSVM	OCSVM_score	0.443708	0.329984	0.743717
286	z-score / delta	ZDelta_score	0.491914	0.374263	0.775133
287	DIF	DIF_score	0.60565	0.465476	0.856577
287	Standard IF	StandardIF_score	0.602933	0.462446	0.865225
287	LOF	LOF_score	0.513527	0.381859	0.816396
287	OCSVM	OCSVM_score	0.495147	0.36891	0.787027
287	z-score / delta	ZDelta_score	0.448889	0.34246	0.776937
288	DIF	DIF_score	0.59293	0.465401	0.850155
288	Standard IF	StandardIF_score	0.575873	0.447284	0.854337
288	LOF	LOF_score	0.600356	0.460802	0.855974
288	OCSVM	OCSVM_score	0.495932	0.379554	0.785961
288	z-score / delta	ZDelta_score	0.437484	0.339418	0.761047
289	DIF	DIF_score	0.598168	0.472588	0.892391
289	Standard IF	StandardIF_score	0.544963	0.423268	0.846014
289	LOF	LOF_score	0.498562	0.376743	0.827174
289	OCSVM	OCSVM_score	0.473228	0.360257	0.813949
289	z-score / delta	ZDelta_score	0.496712	0.387781	0.820109
290	DIF	DIF_score	0.55806	0.43932	0.85559
290	Standard IF	StandardIF_score	0.483221	0.37025	0.809641
290	LOF	LOF_score	0.524329	0.397935	0.837949
290	OCSVM	OCSVM_score	0.369326	0.279347	0.724513
290	z-score / delta	ZDelta_score	0.405291	0.312169	0.745641
291	DIF	DIF_score	0.544878	0.432127	0.85944
291	Standard IF	StandardIF_score	0.567547	0.449835	0.854637
291	LOF	LOF_score	0.576503	0.443743	0.868839
291	OCSVM	OCSVM_score	0.501201	0.383539	0.782373
291	z-score / delta	ZDelta_score	0.494316	0.390197	0.746032
292	DIF	DIF_score	0.569247	0.432173	0.89049
292	Standard IF	StandardIF_score	0.502193	0.38042	0.842643
292	LOF	LOF_score	0.4942	0.365791	0.844645
292	OCSVM	OCSVM_score	0.424255	0.307275	0.81001
292	z-score / delta	ZDelta_score	0.444853	0.340535	0.786587
293	DIF	DIF_score	0.6729	0.527893	0.875744
293	Standard IF	StandardIF_score	0.627685	0.489225	0.846612
293	LOF	LOF_score	0.581088	0.435779	0.847417
293	OCSVM	OCSVM_score	0.543668	0.412026	0.794785
293	z-score / delta	ZDelta_score	0.428833	0.331098	0.756317
294	DIF	DIF_score	0.627109	0.489108	0.912308
294	Standard IF	StandardIF_score	0.613457	0.476776	0.894231
294	LOF	LOF_score	0.567645	0.431841	0.850192
294	OCSVM	OCSVM_score	0.401226	0.305117	0.791346
294	z-score / delta	ZDelta_score	0.389026	0.295761	0.790962
295	DIF	DIF_score	0.604122	0.478934	0.846857
295	Standard IF	StandardIF_score	0.612951	0.477416	0.838633
295	LOF	LOF_score	0.543675	0.407863	0.807931
295	OCSVM	OCSVM_score	0.524241	0.393511	0.787281
295	z-score / delta	ZDelta_score	0.509525	0.390751	0.777595
296	DIF	DIF_score	0.614647	0.481442	0.852439
296	Standard IF	StandardIF_score	0.570967	0.44903	0.818263
296	LOF	LOF_score	0.559069	0.420326	0.839623
296	OCSVM	OCSVM_score	0.523971	0.397528	0.818619
296	z-score / delta	ZDelta_score	0.514347	0.395468	0.813991
297	DIF	DIF_score	0.551662	0.41668	0.877151
297	Standard IF	StandardIF_score	0.523879	0.393906	0.849954
297	LOF	LOF_score	0.524864	0.380713	0.849954
297	OCSVM	OCSVM_score	0.426343	0.316971	0.763367
297	z-score / delta	ZDelta_score	0.497359	0.378491	0.772988
298	DIF	DIF_score	0.574188	0.44024	0.87052
298	Standard IF	StandardIF_score	0.541484	0.42041	0.815126
298	LOF	LOF_score	0.553734	0.418176	0.808095
298	OCSVM	OCSVM_score	0.474565	0.357429	0.74567
298	z-score / delta	ZDelta_score	0.503443	0.383404	0.75716
299	DIF	DIF_score	0.606931	0.472613	0.869034
299	Standard IF	StandardIF_score	0.637345	0.494083	0.894747
299	LOF	LOF_score	0.602363	0.444442	0.905105
299	OCSVM	OCSVM_score	0.502863	0.374289	0.81539
299	z-score / delta	ZDelta_score	0.470154	0.35569	0.759711
300	DIF	DIF_score	0.600484	0.460649	0.87187
300	Standard IF	StandardIF_score	0.555934	0.42495	0.824014
300	LOF	LOF_score	0.629166	0.473882	0.872384
300	OCSVM	OCSVM_score	0.442149	0.329567	0.750772
300	z-score / delta	ZDelta_score	0.400241	0.312613	0.73036
301	DIF	DIF_score	0.586993	0.461816	0.854566
301	Standard IF	StandardIF_score	0.476298	0.368747	0.743892
301	LOF	LOF_score	0.535616	0.403509	0.793081
301	OCSVM	OCSVM_score	0.405804	0.304069	0.732579
301	z-score / delta	ZDelta_score	0.51444	0.395338	0.792917
302	DIF	DIF_score	0.571571	0.448083	0.846436
302	Standard IF	StandardIF_score	0.594814	0.461684	0.875389
302	LOF	LOF_score	0.519121	0.395052	0.808136
302	OCSVM	OCSVM_score	0.50679	0.382001	0.795675
302	z-score / delta	ZDelta_score	0.499426	0.378291	0.787429
303	DIF	DIF_score	0.568946	0.441709	0.797101
303	Standard IF	StandardIF_score	0.575638	0.444141	0.801483
303	LOF	LOF_score	0.532762	0.405806	0.775531
303	OCSVM	OCSVM_score	0.478115	0.358603	0.701382
303	z-score / delta	ZDelta_score	0.501146	0.387211	0.741321
304	DIF	DIF_score	0.59654	0.457614	0.850741
304	Standard IF	StandardIF_score	0.56482	0.43139	0.842318
304	LOF	LOF_score	0.571868	0.429181	0.83878
304	OCSVM	OCSVM_score	0.472547	0.356443	0.766004
304	z-score / delta	ZDelta_score	0.466293	0.359204	0.763477
305	DIF	DIF_score	0.510869	0.383821	0.837823
305	Standard IF	StandardIF_score	0.517426	0.391898	0.858164
305	LOF	LOF_score	0.530361	0.386148	0.864944
305	OCSVM	OCSVM_score	0.358663	0.264163	0.739967
305	z-score / delta	ZDelta_score	0.431435	0.323034	0.762507
306	DIF	DIF_score	0.54606	0.425218	0.821839
306	Standard IF	StandardIF_score	0.477054	0.364096	0.765445
306	LOF	LOF_score	0.500836	0.377015	0.775862
306	OCSVM	OCSVM_score	0.420927	0.315476	0.729526
306	z-score / delta	ZDelta_score	0.396887	0.301723	0.701509
307	DIF	DIF_score	0.552748	0.430984	0.837594
307	Standard IF	StandardIF_score	0.542898	0.419255	0.841245
307	LOF	LOF_score	0.533873	0.410877	0.834903
307	OCSVM	OCSVM_score	0.43375	0.331285	0.749375
307	z-score / delta	ZDelta_score	0.492749	0.377644	0.768787
308	DIF	DIF_score	0.658726	0.510205	0.87
308	Standard IF	StandardIF_score	0.667938	0.52078	0.865517
308	LOF	LOF_score	0.670744	0.508535	0.883793
308	OCSVM	OCSVM_score	0.547061	0.413354	0.787586
308	z-score / delta	ZDelta_score	0.544087	0.413354	0.786897
309	DIF	DIF_score	0.614579	0.472914	0.871058
309	Standard IF	StandardIF_score	0.560627	0.429421	0.849165
309	LOF	LOF_score	0.586223	0.437679	0.855102
309	OCSVM	OCSVM_score	0.398532	0.293576	0.750649
309	z-score / delta	ZDelta_score	0.397241	0.30555	0.744341
310	DIF	DIF_score	0.582697	0.45393	0.86846
310	Standard IF	StandardIF_score	0.545755	0.425922	0.845615
310	LOF	LOF_score	0.607337	0.468773	0.868828
310	OCSVM	OCSVM_score	0.467557	0.355064	0.776345
310	z-score / delta	ZDelta_score	0.495791	0.37831	0.779845
311	DIF	DIF_score	0.588907	0.46134	0.852831
311	Standard IF	StandardIF_score	0.572452	0.441581	0.806337
311	LOF	LOF_score	0.580953	0.443571	0.813648
311	OCSVM	OCSVM_score	0.480009	0.367665	0.750469
311	z-score / delta	ZDelta_score	0.448552	0.358425	0.742407
312	DIF	DIF_score	0.620236	0.4798	0.890334
312	Standard IF	StandardIF_score	0.48333	0.368833	0.817547
312	LOF	LOF_score	0.499267	0.364015	0.833463
312	OCSVM	OCSVM_score	0.400774	0.294901	0.769798
312	z-score / delta	ZDelta_score	0.411067	0.318031	0.730784
313	DIF	DIF_score	0.469253	0.357012	0.838947
313	Standard IF	StandardIF_score	0.425341	0.325784	0.787579
313	LOF	LOF_score	0.462522	0.348009	0.798947
313	OCSVM	OCSVM_score	0.391153	0.298213	0.732211
313	z-score / delta	ZDelta_score	0.400174	0.311717	0.721053
314	DIF	DIF_score	0.553368	0.42643	0.860452
314	Standard IF	StandardIF_score	0.473627	0.364811	0.781945
314	LOF	LOF_score	0.530264	0.402114	0.803457
314	OCSVM	OCSVM_score	0.347288	0.259119	0.697555
314	z-score / delta	ZDelta_score	0.4431	0.3416	0.725869
315	DIF	DIF_score	0.625923	0.478784	0.873394
315	Standard IF	StandardIF_score	0.638728	0.493804	0.877829
315	LOF	LOF_score	0.634947	0.483745	0.874924
315	OCSVM	OCSVM_score	0.509225	0.376399	0.804434
315	z-score / delta	ZDelta_score	0.50553	0.383427	0.786086
316	DIF	DIF_score	0.545895	0.432253	0.851906
316	Standard IF	StandardIF_score	0.517411	0.40683	0.842375
316	LOF	LOF_score	0.514198	0.390257	0.858504
316	OCSVM	OCSVM_score	0.420706	0.321714	0.79967
316	z-score / delta	ZDelta_score	0.461773	0.363289	0.787757
317	DIF	DIF_score	0.517091	0.39492	0.813521
317	Standard IF	StandardIF_score	0.464661	0.346355	0.772232
317	LOF	LOF_score	0.530887	0.398677	0.806034
317	OCSVM	OCSVM_score	0.365515	0.265228	0.693966
317	z-score / delta	ZDelta_score	0.362727	0.27817	0.683757
318	DIF	DIF_score	0.612296	0.482342	0.888781
318	Standard IF	StandardIF_score	0.568368	0.441887	0.842166
318	LOF	LOF_score	0.530323	0.407389	0.811412
318	OCSVM	OCSVM_score	0.461871	0.348231	0.752224
318	z-score / delta	ZDelta_score	0.47058	0.355435	0.747002
319	DIF	DIF_score	0.558551	0.429472	0.873455
319	Standard IF	StandardIF_score	0.46372	0.35523	0.793917
319	LOF	LOF_score	0.500867	0.373511	0.812134
319	OCSVM	OCSVM_score	0.4115	0.310573	0.750651
319	z-score / delta	ZDelta_score	0.463796	0.342391	0.77147
320	DIF	DIF_score	0.561456	0.432608	0.854795
320	Standard IF	StandardIF_score	0.52794	0.403468	0.825176
320	LOF	LOF_score	0.52487	0.392006	0.83818
320	OCSVM	OCSVM_score	0.490499	0.372395	0.795557
320	z-score / delta	ZDelta_score	0.453905	0.348917	0.754018
321	DIF	DIF_score	0.589006	0.459761	0.892272
321	Standard IF	StandardIF_score	0.521072	0.402564	0.83911
321	LOF	LOF_score	0.491998	0.366639	0.83911
321	OCSVM	OCSVM_score	0.455132	0.34748	0.777283
321	z-score / delta	ZDelta_score	0.486949	0.37467	0.785012
322	DIF	DIF_score	0.6362	0.48786	0.873957
322	Standard IF	StandardIF_score	0.574	0.437837	0.841254
322	LOF	LOF_score	0.607834	0.45207	0.876512
322	OCSVM	OCSVM_score	0.491386	0.360315	0.797138
322	z-score / delta	ZDelta_score	0.591264	0.445022	0.858968
323	DIF	DIF_score	0.548327	0.428675	0.817929
323	Standard IF	StandardIF_score	0.489373	0.371721	0.780274
323	LOF	LOF_score	0.532556	0.398124	0.805948
323	OCSVM	OCSVM_score	0.427275	0.316841	0.750749
323	z-score / delta	ZDelta_score	0.458371	0.356653	0.781985
324	DIF	DIF_score	0.500891	0.38222	0.785144
324	Standard IF	StandardIF_score	0.499853	0.37988	0.787994
324	LOF	LOF_score	0.477984	0.353729	0.782485
324	OCSVM	OCSVM_score	0.343684	0.259447	0.666413
324	z-score / delta	ZDelta_score	0.37836	0.288213	0.718655
325	DIF	DIF_score	0.66708	0.522914	0.887755
325	Standard IF	StandardIF_score	0.648117	0.507546	0.877721
325	LOF	LOF_score	0.639576	0.488127	0.865816
325	OCSVM	OCSVM_score	0.497225	0.381114	0.794388
325	z-score / delta	ZDelta_score	0.537956	0.419113	0.815816
326	DIF	DIF_score	0.669585	0.527849	0.883198
326	Standard IF	StandardIF_score	0.598864	0.466672	0.875423
326	LOF	LOF_score	0.592302	0.45058	0.852772
326	OCSVM	OCSVM_score	0.476824	0.35916	0.789385
326	z-score / delta	ZDelta_score	0.462013	0.349449	0.761663
327	DIF	DIF_score	0.504218	0.386952	0.821102
327	Standard IF	StandardIF_score	0.505317	0.387232	0.817927
327	LOF	LOF_score	0.536032	0.402768	0.823343
327	OCSVM	OCSVM_score	0.344184	0.259997	0.722316
327	z-score / delta	ZDelta_score	0.438753	0.34482	0.767507
328	DIF	DIF_score	0.609661	0.479192	0.835338
328	Standard IF	StandardIF_score	0.582295	0.448631	0.840333
328	LOF	LOF_score	0.518726	0.394453	0.814801
328	OCSVM	OCSVM_score	0.470143	0.361669	0.749491
328	z-score / delta	ZDelta_score	0.466964	0.360696	0.750786
329	DIF	DIF_score	0.486314	0.374698	0.812587
329	Standard IF	StandardIF_score	0.553768	0.425953	0.830594
329	LOF	LOF_score	0.507958	0.380898	0.78514
329	OCSVM	OCSVM_score	0.400847	0.301398	0.730594
329	z-score / delta	ZDelta_score	0.494005	0.37952	0.783042
330	DIF	DIF_score	0.545126	0.424997	0.874452
330	Standard IF	StandardIF_score	0.451421	0.343301	0.830227
330	LOF	LOF_score	0.53199	0.402465	0.878655
330	OCSVM	OCSVM_score	0.399731	0.297822	0.78655
330	z-score / delta	ZDelta_score	0.470618	0.35353	0.814327
331	DIF	DIF_score	0.593413	0.457729	0.847961
331	Standard IF	StandardIF_score	0.634509	0.493166	0.869125
331	LOF	LOF_score	0.604011	0.44935	0.873171
331	OCSVM	OCSVM_score	0.470438	0.350044	0.776222
331	z-score / delta	ZDelta_score	0.470401	0.351417	0.771086
332	DIF	DIF_score	0.567187	0.427868	0.830171
332	Standard IF	StandardIF_score	0.563782	0.433837	0.847997
332	LOF	LOF_score	0.545117	0.409962	0.846272
332	OCSVM	OCSVM_score	0.465695	0.347916	0.791068
332	z-score / delta	ZDelta_score	0.434301	0.339727	0.757907
333	DIF	DIF_score	0.593344	0.462376	0.796995
333	Standard IF	StandardIF_score	0.564606	0.442408	0.781447
333	LOF	LOF_score	0.545792	0.423403	0.759434
333	OCSVM	OCSVM_score	0.42182	0.324386	0.712788
333	z-score / delta	ZDelta_score	0.424708	0.332512	0.709644
334	DIF	DIF_score	0.587421	0.458543	0.839286
334	Standard IF	StandardIF_score	0.593489	0.458405	0.835938
334	LOF	LOF_score	0.55567	0.420314	0.823661
334	OCSVM	OCSVM_score	0.510712	0.387743	0.774554
334	z-score / delta	ZDelta_score	0.579922	0.448606	0.836868
335	DIF	DIF_score	0.648046	0.508966	0.888353
335	Standard IF	StandardIF_score	0.597078	0.469317	0.851834
335	LOF	LOF_score	0.615748	0.472759	0.861486
335	OCSVM	OCSVM_score	0.498817	0.382309	0.796815
335	z-score / delta	ZDelta_score	0.524225	0.398141	0.818533
336	DIF	DIF_score	0.672422	0.522417	0.850876
336	Standard IF	StandardIF_score	0.555589	0.426669	0.78015
336	LOF	LOF_score	0.508154	0.3887	0.768474
336	OCSVM	OCSVM_score	0.439957	0.337662	0.712761
336	z-score / delta	ZDelta_score	0.447133	0.334223	0.749458
337	DIF	DIF_score	0.592532	0.458777	0.90366
337	Standard IF	StandardIF_score	0.529602	0.401697	0.861424
337	LOF	LOF_score	0.565148	0.42031	0.872285
337	OCSVM	OCSVM_score	0.39786	0.293742	0.784996
337	z-score / delta	ZDelta_score	0.458914	0.351373	0.793644
338	DIF	DIF_score	0.654622	0.512348	0.891636
338	Standard IF	StandardIF_score	0.524459	0.400708	0.820364
338	LOF	LOF_score	0.57199	0.435768	0.854727
338	OCSVM	OCSVM_score	0.433472	0.322203	0.793273
338	z-score / delta	ZDelta_score	0.480396	0.375823	0.795818
339	DIF	DIF_score	0.62949	0.480597	0.901388
339	Standard IF	StandardIF_score	0.565299	0.440949	0.869008
339	LOF	LOF_score	0.592106	0.448069	0.899285
339	OCSVM	OCSVM_score	0.429493	0.314325	0.793103
339	z-score / delta	ZDelta_score	0.519303	0.396972	0.802986
340	DIF	DIF_score	0.570008	0.445965	0.849969
340	Standard IF	StandardIF_score	0.523312	0.410555	0.796049
340	LOF	LOF_score	0.520366	0.393058	0.82342
340	OCSVM	OCSVM_score	0.364998	0.274884	0.701585
340	z-score / delta	ZDelta_score	0.492896	0.377366	0.771764
341	DIF	DIF_score	0.646974	0.503621	0.868464
341	Standard IF	StandardIF_score	0.59042	0.45582	0.847799
341	LOF	LOF_score	0.594495	0.444347	0.853729
341	OCSVM	OCSVM_score	0.426465	0.318562	0.765499
341	z-score / delta	ZDelta_score	0.505921	0.391766	0.798922
342	DIF	DIF_score	0.561335	0.42545	0.846683
342	Standard IF	StandardIF_score	0.622586	0.482747	0.883204
342	LOF	LOF_score	0.633568	0.478743	0.889026
342	OCSVM	OCSVM_score	0.484338	0.356141	0.800282
342	z-score / delta	ZDelta_score	0.466446	0.359178	0.753705
343	DIF	DIF_score	0.559741	0.430134	0.851785
343	Standard IF	StandardIF_score	0.600876	0.467392	0.839885
343	LOF	LOF_score	0.581682	0.441395	0.83141
343	OCSVM	OCSVM_score	0.446421	0.334904	0.795168
343	z-score / delta	ZDelta_score	0.412942	0.315302	0.778399
344	DIF	DIF_score	0.464518	0.350276	0.75981
344	Standard IF	StandardIF_score	0.462573	0.353691	0.765714
344	LOF	LOF_score	0.503822	0.375002	0.794857
344	OCSVM	OCSVM_score	0.344149	0.261614	0.676381
344	z-score / delta	ZDelta_score	0.362073	0.280466	0.685143
345	DIF	DIF_score	0.586813	0.468591	0.909598
345	Standard IF	StandardIF_score	0.621055	0.490088	0.88817
345	LOF	LOF_score	0.571789	0.441542	0.880357
345	OCSVM	OCSVM_score	0.467999	0.356124	0.807366
345	z-score / delta	ZDelta_score	0.419337	0.326512	0.772991
346	DIF	DIF_score	0.559841	0.433136	0.864976
346	Standard IF	StandardIF_score	0.538776	0.411994	0.853381
346	LOF	LOF_score	0.568248	0.414896	0.871266
346	OCSVM	OCSVM_score	0.339072	0.257919	0.75059
346	z-score / delta	ZDelta_score	0.341607	0.26317	0.742925
347	DIF	DIF_score	0.618708	0.483033	0.867258
347	Standard IF	StandardIF_score	0.605851	0.46695	0.852419
347	LOF	LOF_score	0.600276	0.439827	0.863065
347	OCSVM	OCSVM_score	0.41434	0.303258	0.753871
347	z-score / delta	ZDelta_score	0.435974	0.331881	0.749839
348	DIF	DIF_score	0.525141	0.400117	0.833333
348	Standard IF	StandardIF_score	0.525571	0.392754	0.827183
348	LOF	LOF_score	0.560779	0.41665	0.843651
348	OCSVM	OCSVM_score	0.391914	0.291335	0.718254
348	z-score / delta	ZDelta_score	0.452473	0.341489	0.74881
349	DIF	DIF_score	0.625687	0.483002	0.893471
349	Standard IF	StandardIF_score	0.57776	0.443853	0.862748
349	LOF	LOF_score	0.618617	0.46571	0.874937
349	OCSVM	OCSVM_score	0.474915	0.355179	0.794623
349	z-score / delta	ZDelta_score	0.560574	0.434446	0.814326
350	DIF	DIF_score	0.576968	0.448271	0.810458
350	Standard IF	StandardIF_score	0.565568	0.436777	0.830065
350	LOF	LOF_score	0.586807	0.447579	0.854145
350	OCSVM	OCSVM_score	0.506058	0.387754	0.771586
350	z-score / delta	ZDelta_score	0.500719	0.385677	0.777262
351	DIF	DIF_score	0.597889	0.463189	0.85431
351	Standard IF	StandardIF_score	0.55342	0.42855	0.829138
351	LOF	LOF_score	0.599432	0.458062	0.844655
351	OCSVM	OCSVM_score	0.45248	0.345833	0.760862
351	z-score / delta	ZDelta_score	0.515169	0.397652	0.794138
352	DIF	DIF_score	0.620891	0.488819	0.927602
352	Standard IF	StandardIF_score	0.599796	0.47395	0.896789
352	LOF	LOF_score	0.582753	0.44018	0.886231
352	OCSVM	OCSVM_score	0.506279	0.379868	0.81017
352	z-score / delta	ZDelta_score	0.480304	0.368334	0.80306
353	DIF	DIF_score	0.625986	0.487041	0.844298
353	Standard IF	StandardIF_score	0.632448	0.499823	0.839286
353	LOF	LOF_score	0.634053	0.48968	0.85495
353	OCSVM	OCSVM_score	0.486315	0.369501	0.759555
353	z-score / delta	ZDelta_score	0.494965	0.381449	0.746084
354	DIF	DIF_score	0.677902	0.530037	0.899097
354	Standard IF	StandardIF_score	0.60728	0.470302	0.85712
354	LOF	LOF_score	0.554676	0.416264	0.818153
354	OCSVM	OCSVM_score	0.529909	0.398899	0.804689
354	z-score / delta	ZDelta_score	0.513932	0.386119	0.806114
355	DIF	DIF_score	0.608108	0.474264	0.874641
355	Standard IF	StandardIF_score	0.569753	0.443117	0.822737
355	LOF	LOF_score	0.637901	0.490737	0.850036
355	OCSVM	OCSVM_score	0.472608	0.354521	0.782148
355	z-score / delta	ZDelta_score	0.46176	0.359505	0.750359
356	DIF	DIF_score	0.585826	0.45736	0.86768
356	Standard IF	StandardIF_score	0.575118	0.450853	0.84985
356	LOF	LOF_score	0.601264	0.455976	0.871622
356	OCSVM	OCSVM_score	0.479622	0.362524	0.806869
356	z-score / delta	ZDelta_score	0.520592	0.406135	0.810248
357	DIF	DIF_score	0.558702	0.430075	0.848772
357	Standard IF	StandardIF_score	0.547782	0.423429	0.827381
357	LOF	LOF_score	0.5462	0.409859	0.821243
357	OCSVM	OCSVM_score	0.418526	0.312241	0.742374
357	z-score / delta	ZDelta_score	0.471785	0.366104	0.762463
358	DIF	DIF_score	0.416391	0.319072	0.808275
358	Standard IF	StandardIF_score	0.476414	0.367326	0.786519
358	LOF	LOF_score	0.414583	0.304749	0.790793
358	OCSVM	OCSVM_score	0.376871	0.286672	0.736791
358	z-score / delta	ZDelta_score	0.438866	0.33423	0.797397
359	DIF	DIF_score	0.635592	0.488899	0.914918
359	Standard IF	StandardIF_score	0.571933	0.441952	0.892968
359	LOF	LOF_score	0.557318	0.41722	0.893939
359	OCSVM	OCSVM_score	0.509592	0.388297	0.81993
359	z-score / delta	ZDelta_score	0.503333	0.384245	0.833916
360	DIF	DIF_score	0.565208	0.438838	0.839381
360	Standard IF	StandardIF_score	0.532511	0.404752	0.839823
360	LOF	LOF_score	0.547248	0.406408	0.846681
360	OCSVM	OCSVM_score	0.380232	0.279863	0.740265
360	z-score / delta	ZDelta_score	0.359936	0.274205	0.720575
361	DIF	DIF_score	0.576427	0.445412	0.879986
361	Standard IF	StandardIF_score	0.516631	0.386783	0.815349
361	LOF	LOF_score	0.554109	0.412068	0.814281
361	OCSVM	OCSVM_score	0.50763	0.375529	0.797721
361	z-score / delta	ZDelta_score	0.553569	0.425961	0.80057
362	DIF	DIF_score	0.593076	0.458758	0.874288
362	Standard IF	StandardIF_score	0.551478	0.427479	0.824252
362	LOF	LOF_score	0.594206	0.451625	0.850249
362	OCSVM	OCSVM_score	0.491227	0.369037	0.793091
362	z-score / delta	ZDelta_score	0.4697	0.371781	0.762464
363	DIF	DIF_score	0.621726	0.493287	0.87675
363	Standard IF	StandardIF_score	0.590545	0.458823	0.829732
363	LOF	LOF_score	0.582228	0.442076	0.837492
363	OCSVM	OCSVM_score	0.445367	0.337163	0.751674
363	z-score / delta	ZDelta_score	0.475722	0.366505	0.778302
364	DIF	DIF_score	0.617443	0.478656	0.867788
364	Standard IF	StandardIF_score	0.642153	0.499515	0.864425
364	LOF	LOF_score	0.687149	0.528387	0.895575
364	OCSVM	OCSVM_score	0.49791	0.375742	0.790265
364	z-score / delta	ZDelta_score	0.573975	0.451857	0.816637
365	DIF	DIF_score	0.575368	0.436068	0.859394
365	Standard IF	StandardIF_score	0.588108	0.451527	0.877056
365	LOF	LOF_score	0.557443	0.417873	0.857316
365	OCSVM	OCSVM_score	0.465184	0.339757	0.816104
365	z-score / delta	ZDelta_score	0.386959	0.292422	0.739913
366	DIF	DIF_score	0.573658	0.444377	0.867008
366	Standard IF	StandardIF_score	0.54618	0.419207	0.830106
366	LOF	LOF_score	0.589252	0.448292	0.862989
366	OCSVM	OCSVM_score	0.360747	0.268332	0.716295
366	z-score / delta	ZDelta_score	0.449823	0.346776	0.766715
367	DIF	DIF_score	0.565327	0.434542	0.86188
367	Standard IF	StandardIF_score	0.489904	0.370829	0.817055
367	LOF	LOF_score	0.534175	0.396647	0.827442
367	OCSVM	OCSVM_score	0.45931	0.339735	0.788994
367	z-score / delta	ZDelta_score	0.421365	0.326965	0.733418
368	DIF	DIF_score	0.533035	0.41247	0.858151
368	Standard IF	StandardIF_score	0.513415	0.391169	0.834617
368	LOF	LOF_score	0.456364	0.34082	0.824561
368	OCSVM	OCSVM_score	0.364716	0.272352	0.775353
368	z-score / delta	ZDelta_score	0.352853	0.265298	0.773855
369	DIF	DIF_score	0.636423	0.49238	0.871795
369	Standard IF	StandardIF_score	0.610457	0.468502	0.899112
369	LOF	LOF_score	0.604565	0.456282	0.877325
369	OCSVM	OCSVM_score	0.470436	0.351078	0.809787
369	z-score / delta	ZDelta_score	0.458929	0.341246	0.805765
370	DIF	DIF_score	0.594531	0.463708	0.872934
370	Standard IF	StandardIF_score	0.544761	0.425363	0.82944
370	LOF	LOF_score	0.604983	0.464127	0.869516
370	OCSVM	OCSVM_score	0.40591	0.308649	0.746629
370	z-score / delta	ZDelta_score	0.473568	0.373583	0.758594
371	DIF	DIF_score	0.563264	0.434413	0.831573
371	Standard IF	StandardIF_score	0.483755	0.368256	0.779561
371	LOF	LOF_score	0.509333	0.379922	0.799269
371	OCSVM	OCSVM_score	0.350331	0.264902	0.694839
371	z-score / delta	ZDelta_score	0.406654	0.310471	0.730394
372	DIF	DIF_score	0.623912	0.486662	0.879511
372	Standard IF	StandardIF_score	0.506611	0.38455	0.847033
372	LOF	LOF_score	0.507988	0.379562	0.849038
372	OCSVM	OCSVM_score	0.4328	0.323171	0.786688
372	z-score / delta	ZDelta_score	0.420161	0.323033	0.770249
373	DIF	DIF_score	0.5731	0.444999	0.860455
373	Standard IF	StandardIF_score	0.577353	0.442222	0.894824
373	LOF	LOF_score	0.596036	0.450555	0.892754
373	OCSVM	OCSVM_score	0.487373	0.360694	0.779917
373	z-score / delta	ZDelta_score	0.436625	0.328055	0.697308
374	DIF	DIF_score	0.421982	0.326988	0.768038
374	Standard IF	StandardIF_score	0.408783	0.312616	0.723315
374	LOF	LOF_score	0.468255	0.357405	0.778573
374	OCSVM	OCSVM_score	0.294812	0.224573	0.691513
374	z-score / delta	ZDelta_score	0.321163	0.249688	0.677003
375	DIF	DIF_score	0.615211	0.471129	0.919601
375	Standard IF	StandardIF_score	0.61063	0.471406	0.898513
375	LOF	LOF_score	0.617946	0.461725	0.913199
375	OCSVM	OCSVM_score	0.455261	0.340848	0.77443
375	z-score / delta	ZDelta_score	0.477207	0.367817	0.780644
376	DIF	DIF_score	0.626171	0.480472	0.822331
376	Standard IF	StandardIF_score	0.628908	0.492562	0.817058
376	LOF	LOF_score	0.626881	0.489921	0.819967
376	OCSVM	OCSVM_score	0.531709	0.407237	0.761047
376	z-score / delta	ZDelta_score	0.492286	0.374024	0.741226
377	DIF	DIF_score	0.62423	0.490801	0.882126
377	Standard IF	StandardIF_score	0.61469	0.480427	0.888482
377	LOF	LOF_score	0.610277	0.466128	0.878274
377	OCSVM	OCSVM_score	0.467326	0.357762	0.804892
377	z-score / delta	ZDelta_score	0.416075	0.329303	0.753082
378	DIF	DIF_score	0.53041	0.408914	0.830159
378	Standard IF	StandardIF_score	0.464367	0.350753	0.820833
378	LOF	LOF_score	0.523466	0.391824	0.834325
378	OCSVM	OCSVM_score	0.383642	0.285564	0.739286
378	z-score / delta	ZDelta_score	0.477771	0.37184	0.765873
379	DIF	DIF_score	0.566752	0.439756	0.860362
379	Standard IF	StandardIF_score	0.542025	0.418752	0.805085
379	LOF	LOF_score	0.570526	0.435722	0.83282
379	OCSVM	OCSVM_score	0.420832	0.316516	0.74557
379	z-score / delta	ZDelta_score	0.436616	0.337241	0.758089
380	DIF	DIF_score	0.634014	0.495475	0.875301
380	Standard IF	StandardIF_score	0.518761	0.395923	0.781869
380	LOF	LOF_score	0.532731	0.404646	0.802035
380	OCSVM	OCSVM_score	0.419791	0.316586	0.722294
380	z-score / delta	ZDelta_score	0.438398	0.334032	0.753006
381	DIF	DIF_score	0.605788	0.47017	0.894777
381	Standard IF	StandardIF_score	0.520829	0.395578	0.843875
381	LOF	LOF_score	0.527701	0.395717	0.860019
381	OCSVM	OCSVM_score	0.430667	0.324325	0.807028
381	z-score / delta	ZDelta_score	0.471498	0.35675	0.816144
382	DIF	DIF_score	0.63657	0.497878	0.896522
382	Standard IF	StandardIF_score	0.644345	0.501228	0.898072
382	LOF	LOF_score	0.640164	0.494388	0.897039
382	OCSVM	OCSVM_score	0.526386	0.400717	0.805957
382	z-score / delta	ZDelta_score	0.503686	0.385641	0.78874
383	DIF	DIF_score	0.577519	0.449078	0.868071
383	Standard IF	StandardIF_score	0.557088	0.427897	0.836475
383	LOF	LOF_score	0.535803	0.396616	0.834812
383	OCSVM	OCSVM_score	0.466244	0.350888	0.727642
383	z-score / delta	ZDelta_score	0.442247	0.337001	0.734109
384	DIF	DIF_score	0.618359	0.478212	0.890135
384	Standard IF	StandardIF_score	0.63537	0.485075	0.880658
384	LOF	LOF_score	0.582975	0.440192	0.852805
384	OCSVM	OCSVM_score	0.49694	0.380346	0.801547
384	z-score / delta	ZDelta_score	0.445301	0.340404	0.806963
385	DIF	DIF_score	0.538675	0.421328	0.838044
385	Standard IF	StandardIF_score	0.531318	0.408544	0.80848
385	LOF	LOF_score	0.538816	0.400708	0.830897
385	OCSVM	OCSVM_score	0.47009	0.353833	0.789961
385	z-score / delta	ZDelta_score	0.479566	0.374178	0.7859
386	DIF	DIF_score	0.601353	0.46146	0.862093
386	Standard IF	StandardIF_score	0.637282	0.490819	0.87422
386	LOF	LOF_score	0.634937	0.482686	0.880111
386	OCSVM	OCSVM_score	0.526072	0.397644	0.801109
386	z-score / delta	ZDelta_score	0.483503	0.375316	0.772696
387	DIF	DIF_score	0.586275	0.45478	0.860619
387	Standard IF	StandardIF_score	0.592871	0.460439	0.864704
387	LOF	LOF_score	0.622601	0.474517	0.864534
387	OCSVM	OCSVM_score	0.482314	0.363134	0.78727
387	z-score / delta	ZDelta_score	0.503954	0.386598	0.799694
388	DIF	DIF_score	0.526679	0.403093	0.852734
388	Standard IF	StandardIF_score	0.509581	0.390365	0.827774
388	LOF	LOF_score	0.505792	0.38317	0.837077
388	OCSVM	OCSVM_score	0.329234	0.24703	0.712957
388	z-score / delta	ZDelta_score	0.409749	0.310673	0.752439
389	DIF	DIF_score	0.670565	0.52363	0.858662
389	Standard IF	StandardIF_score	0.593225	0.455693	0.846141
389	LOF	LOF_score	0.59749	0.452254	0.851115
389	OCSVM	OCSVM_score	0.531509	0.403158	0.794854
389	z-score / delta	ZDelta_score	0.557911	0.426537	0.808748
390	DIF	DIF_score	0.48204	0.364506	0.797273
390	Standard IF	StandardIF_score	0.528628	0.40747	0.804
390	LOF	LOF_score	0.522593	0.396695	0.780727
390	OCSVM	OCSVM_score	0.421697	0.312286	0.717818
390	z-score / delta	ZDelta_score	0.457838	0.351106	0.731455
391	DIF	DIF_score	0.632065	0.484744	0.914894
391	Standard IF	StandardIF_score	0.505264	0.381804	0.825868
391	LOF	LOF_score	0.52982	0.397024	0.866741
391	OCSVM	OCSVM_score	0.476929	0.35773	0.793766
391	z-score / delta	ZDelta_score	0.445251	0.33407	0.806084
392	DIF	DIF_score	0.605184	0.460705	0.8588
392	Standard IF	StandardIF_score	0.560586	0.428763	0.8059
392	LOF	LOF_score	0.538401	0.400884	0.794887
392	OCSVM	OCSVM_score	0.473227	0.355493	0.740806
392	z-score / delta	ZDelta_score	0.499033	0.382111	0.773255
393	DIF	DIF_score	0.611088	0.483306	0.876307
393	Standard IF	StandardIF_score	0.562139	0.439605	0.808497
393	LOF	LOF_score	0.529021	0.399825	0.802778
393	OCSVM	OCSVM_score	0.450416	0.340576	0.794118
393	z-score / delta	ZDelta_score	0.391925	0.304439	0.738235
394	DIF	DIF_score	0.548241	0.405862	0.843412
394	Standard IF	StandardIF_score	0.559451	0.418362	0.850131
394	LOF	LOF_score	0.568804	0.41489	0.859836
394	OCSVM	OCSVM_score	0.413482	0.30516	0.717245
394	z-score / delta	ZDelta_score	0.481232	0.362108	0.762598
395	DIF	DIF_score	0.421867	0.322794	0.778144
395	Standard IF	StandardIF_score	0.460874	0.351039	0.78864
395	LOF	LOF_score	0.450977	0.329086	0.79893
395	OCSVM	OCSVM_score	0.334464	0.249104	0.704878
395	z-score / delta	ZDelta_score	0.385041	0.294968	0.722371
396	DIF	DIF_score	0.600049	0.4594	0.889427
396	Standard IF	StandardIF_score	0.576194	0.438141	0.849718
396	LOF	LOF_score	0.58691	0.429501	0.864568
396	OCSVM	OCSVM_score	0.512561	0.383279	0.814528
396	z-score / delta	ZDelta_score	0.488819	0.37217	0.793059
397	DIF	DIF_score	0.618203	0.47759	0.872259
397	Standard IF	StandardIF_score	0.573339	0.44253	0.837437
397	LOF	LOF_score	0.570643	0.429831	0.850327
397	OCSVM	OCSVM_score	0.541793	0.402501	0.802039
397	z-score / delta	ZDelta_score	0.555278	0.420169	0.810696
398	DIF	DIF_score	0.590241	0.459243	0.872231
398	Standard IF	StandardIF_score	0.560387	0.437378	0.842819
398	LOF	LOF_score	0.564874	0.425122	0.871658
398	OCSVM	OCSVM_score	0.497554	0.377353	0.804813
398	z-score / delta	ZDelta_score	0.468181	0.354094	0.783804
399	DIF	DIF_score	0.664394	0.51817	0.871503
399	Standard IF	StandardIF_score	0.570092	0.438579	0.833217
399	LOF	LOF_score	0.565634	0.428372	0.844231
399	OCSVM	OCSVM_score	0.506164	0.383403	0.795979
399	z-score / delta	ZDelta_score	0.457166	0.355678	0.758392
400	DIF	DIF_score	0.576886	0.442691	0.867265
400	Standard IF	StandardIF_score	0.513636	0.383886	0.825883
400	LOF	LOF_score	0.517104	0.384299	0.818075
400	OCSVM	OCSVM_score	0.480956	0.356756	0.771618
[truncated: 501 more rows]

## Sheet: methods_note
item	content
Bootstrap unit	Patient level (in the current main analysis, each patient corresponds to one fixed window; therefore, this is equivalent to fixed-window-level bootstrap)
Number of resamples	500
Random seed	42
Analysis population	183 patients/windows from the formal fixed-window comparison results
AUC rule	Expert scores of 1–2 were coded as 0, scores of 4–5 were coded as 1, and score 3 was excluded as the gray zone
Note	This analysis was used to assess the resampling stability of the main results in the current sample and was not intended to demonstrate absolute sample-size sufficiency
